# Supplementary material for: Less need for differentiation? Intestinal length of reptiles as compared to mammals
Source: PLoS One. 2021 Jul 2;16(7):e0253182. doi: 10.1371/journal.pone.0253182 (PMC8253402; doi:10.1371/journal.pone.0253182)
Supplement: S2 File — Reptiles & mammals. (TXT) [file pone.0253182.s002.txt]

(((Tachyglossus_aculeatus_TACHYGLOSSIDAE_MONOTREMATA:50.46385353,Ornithorhynchus_anatinus_ORNITHORHYNCHIDAE_MONOTREMATA:50.46385353):130.3833413,(((((((Talpa_europaea_TALPIDAE_EULIPOTYPHLA:26.30467228,Condylura_cristata_TALPIDAE_EULIPOTYPHLA:26.30467228):1.788772793,Scalopus_aquaticus_TALPIDAE_EULIPOTYPHLA:28.09344507):49.02992381,(((Suncus_etruscus_SORICIDAE_EULIPOTYPHLA:17.05327358,(Suncus_murinus_SORICIDAE_EULIPOTYPHLA:16.70811418,(Crocidura_suaveolens_SORICIDAE_EULIPOTYPHLA:15.04684209,(Crocidura_russula_SORICIDAE_EULIPOTYPHLA:12.53262895,(Crocidura_hirta_SORICIDAE_EULIPOTYPHLA:11.86702955,Crocidura_cyanea_SORICIDAE_EULIPOTYPHLA:11.86702955):0.665599401):2.514213138):1.661272092):0.3451593985):30.95643645,(Neomys_fodiens_SORICIDAE_EULIPOTYPHLA:39.35827377,(Blarina_brevicauda_SORICIDAE_EULIPOTYPHLA:33.9304841,(Sorex_araneus_SORICIDAE_EULIPOTYPHLA:21.47061073,((Sorex_fumeus_SORICIDAE_EULIPOTYPHLA:7.929718653,Sorex_palustris_SORICIDAE_EULIPOTYPHLA:7.929718653):0.9060249756,Sorex_cinereus_SORICIDAE_EULIPOTYPHLA:8.835743629):12.63486711):12.45987336):5.427789678):8.651436256):25.93058117,(Erinaceus_europaeus_ERINACEIDAE_EULIPOTYPHLA:13.20469085,(Paraechinus_aethiopicus_ERINACEIDAE_EULIPOTYPHLA:12.14009947,Atelerix_albiventris_ERINACEIDAE_EULIPOTYPHLA:12.14009947):1.064591383):60.73560035):3.183077684):3.444264837,((((((Equus_africanus_EQUIDAE_PERISSODACTYLA:4.210209466,Equus_quagga_EQUIDAE_PERISSODACTYLA:4.210209466):1.533970454,Equus_ferus_EQUIDAE_PERISSODACTYLA:5.74417992):36.1712657,(Tapirus_terrestris_TAPIRIDAE_PERISSODACTYLA:32.58859017,(Diceros_bicornis_RHINOCEROTIDAE_PERISSODACTYLA:4.773140243,Ceratotherium_simum_RHINOCEROTIDAE_PERISSODACTYLA:4.773140243):27.81544992):9.326855451):18.71281701,((Vicugna_pacos_CAMELIDAE_CETARTIODACTYLA:8.492769943,Camelus_ferus_CAMELIDAE_CETARTIODACTYLA:8.492769943):50.131625,(((Tayassu_pecari_TAYASSUIDAE_CETARTIODACTYLA:3.717431765,Pecari_tajacu_TAYASSUIDAE_CETARTIODACTYLA:3.717431765):21.00570187,(Sus_scrofa_SUIDAE_CETARTIODACTYLA:6.576403606,Babyrousa_babyrussa_SUIDAE_CETARTIODACTYLA:6.576403606):18.14673003):28.62873197,((Choeropsis_liberiensis_HIPPOPOTAMIDAE_CETARTIODACTYLA:40.53305018,(Balaenoptera_bonaerensis_BALAENOPTERIDAE_CETARTIODACTYLA:8.398653616,Balaenoptera_acutorostrata_BALAENOPTERIDAE_CETARTIODACTYLA:8.398653616):32.13439656):6.833214929,(Tragulus_javanicus_TRAGULIDAE_CETARTIODACTYLA:34.52051378,((Okapia_johnstoni_GIRAFFIDAE_CETARTIODACTYLA:9.369497245,Giraffa_camelopardalis_GIRAFFIDAE_CETARTIODACTYLA:9.369497245):9.220483225,((((Muntiacus_reevesi_CERVIDAE_CETARTIODACTYLA:6.710142477,Elaphodus_cephalophus_CERVIDAE_CETARTIODACTYLA:6.710142477):0.4869029809,((Elaphurus_davidianus_CERVIDAE_CETARTIODACTYLA:2.584099366,(Cervus_elaphus_CERVIDAE_CETARTIODACTYLA:1.194803857,Cervus_nippon_CERVIDAE_CETARTIODACTYLA:1.194803857):1.389295509):2.644806677,(Axis_axis_CERVIDAE_CETARTIODACTYLA:2.688943142,Axis_porcinus_CERVIDAE_CETARTIODACTYLA:2.688943142):2.539962901):1.968139415):2.19958538,((Rangifer_tarandus_CERVIDAE_CETARTIODACTYLA:7.675063441,((Pudu_puda_CERVIDAE_CETARTIODACTYLA:5.272230669,(Ozotoceros_bezoarticus_CERVIDAE_CETARTIODACTYLA:4.698374734,(Mazama_gouazoubira_CERVIDAE_CETARTIODACTYLA:4.492003767,Blastocerus_dichotomus_CERVIDAE_CETARTIODACTYLA:4.492003767):0.2063709668):0.5738559348):1.825085072,(Mazama_americana_CERVIDAE_CETARTIODACTYLA:1.952342332,(Odocoileus_virginianus_CERVIDAE_CETARTIODACTYLA:1.026469849,Odocoileus_hemionus_CERVIDAE_CETARTIODACTYLA:1.026469849):0.9258724829):5.144973409):0.5777477):1.508134338,((Hydropotes_inermis_CERVIDAE_CETARTIODACTYLA:2.673826796,Capreolus_capreolus_CERVIDAE_CETARTIODACTYLA:2.673826796):4.859848702,Alces_alces_CERVIDAE_CETARTIODACTYLA:7.533675498):1.649522281):0.2134330599):7.961371251,(((((Bos_primigenius_BOVIDAE_CETARTIODACTYLA:1.295515236,Bos_javanicus_BOVIDAE_CETARTIODACTYLA:1.295515236):1.143086384,Bison_bonasus_BOVIDAE_CETARTIODACTYLA:2.43860162):3.822887339,(Syncerus_caffer_BOVIDAE_CETARTIODACTYLA:4.872078777,Bubalus_depressicornis_BOVIDAE_CETARTIODACTYLA:4.872078777):1.389410182):3.122623678,((Tragelaphus_angasii_BOVIDAE_CETARTIODACTYLA:5.189327287,(((Tragelaphus_spekii_BOVIDAE_CETARTIODACTYLA:3.241929576,Tragelaphus_scriptus_BOVIDAE_CETARTIODACTYLA:3.241929576):0.4327733219,(Tragelaphus_derbianus_BOVIDAE_CETARTIODACTYLA:2.827596297,Tragelaphus_oryx_BOVIDAE_CETARTIODACTYLA:2.827596297):0.8471066009):0.6680795055,Tragelaphus_strepsiceros_BOVIDAE_CETARTIODACTYLA:4.342782403):0.8465448833):1.552721864,Tragelaphus_imberbis_BOVIDAE_CETARTIODACTYLA:6.742049151):2.642063486):3.916693552,(Aepyceros_melampus_BOVIDAE_CETARTIODACTYLA:12.55446256,((Pelea_capreolus_BOVIDAE_CETARTIODACTYLA:8.004416324,((Redunca_fulvorufula_BOVIDAE_CETARTIODACTYLA:3.57709352,Redunca_arundinum_BOVIDAE_CETARTIODACTYLA:3.57709352):3.298855234,((Kobus_leche_BOVIDAE_CETARTIODACTYLA:3.395841005,Kobus_kob_BOVIDAE_CETARTIODACTYLA:3.395841005):0.6754011288,Kobus_ellipsiprymnus_BOVIDAE_CETARTIODACTYLA:4.071242133):2.804706621):1.128467569):3.974877374,((Procapra_gutturosa_BOVIDAE_CETARTIODACTYLA:9.814635296,((Raphicerus_campestris_BOVIDAE_CETARTIODACTYLA:8.717213479,((Madoqua_saltiana_BOVIDAE_CETARTIODACTYLA:4.325933535,Madoqua_kirkii_BOVIDAE_CETARTIODACTYLA:4.325933535):2.735212575,Dorcatragus_megalotis_BOVIDAE_CETARTIODACTYLA:7.06114611):1.656067369):0.2258678063,(((Nanger_soemmerringii_BOVIDAE_CETARTIODACTYLA:1.314255026,Nanger_dama_BOVIDAE_CETARTIODACTYLA:1.314255026):3.185951155,(((Gazella_bennettii_BOVIDAE_CETARTIODACTYLA:0.9956471003,Gazella_subgutturosa_BOVIDAE_CETARTIODACTYLA:0.9956471003):1.301326834,(Gazella_spekei_BOVIDAE_CETARTIODACTYLA:2.104579608,(Gazella_dorcas_BOVIDAE_CETARTIODACTYLA:2.04234031,Gazella_gazella_BOVIDAE_CETARTIODACTYLA:2.04234031):0.06223929822):0.1923943264):1.70644265,Antilope_cervicapra_BOVIDAE_CETARTIODACTYLA:4.003416585):0.4967895965):2.180076237,Antidorcas_marsupialis_BOVIDAE_CETARTIODACTYLA:6.680282418):2.262798867):0.8715540107):1.191476247,((Philantomba_monticola_BOVIDAE_CETARTIODACTYLA:7.516596768,(Sylvicapra_grimmia_BOVIDAE_CETARTIODACTYLA:6.477450342,Cephalophus_natalensis_BOVIDAE_CETARTIODACTYLA:6.477450342):1.039146426):2.904541558,((Ovibos_moschatus_BOVIDAE_CETARTIODACTYLA:8.185560791,(((Ovis_orientalis_BOVIDAE_CETARTIODACTYLA:1.229647593,Ovis_ammon_BOVIDAE_CETARTIODACTYLA:1.229647593):4.970347302,((Hemitragus_jemlahicus_BOVIDAE_CETARTIODACTYLA:3.855033343,(Capra_nubiana_BOVIDAE_CETARTIODACTYLA:2.161128577,Capra_aegagrus_BOVIDAE_CETARTIODACTYLA:2.161128577):1.693904766):1.686437031,Budorcas_taxicolor_BOVIDAE_CETARTIODACTYLA:5.541470374):0.658524521):1.290458577,(Rupicapra_rupicapra_BOVIDAE_CETARTIODACTYLA:5.90688091,Ammotragus_lervia_BOVIDAE_CETARTIODACTYLA:5.90688091):1.583572562):0.6951073188):1.837904126,(((Connochaetes_taurinus_BOVIDAE_CETARTIODACTYLA:0.5390365013,Connochaetes_gnou_BOVIDAE_CETARTIODACTYLA:0.5390365013):4.184968818,((Damaliscus_pygargus_BOVIDAE_CETARTIODACTYLA:2.036580933,Beatragus_hunteri_BOVIDAE_CETARTIODACTYLA:2.036580933):0.4502583791,Alcelaphus_buselaphus_BOVIDAE_CETARTIODACTYLA:2.486839312):2.237166008):4.83861573,((Oryx_leucoryx_BOVIDAE_CETARTIODACTYLA:1.141664267,Oryx_gazella_BOVIDAE_CETARTIODACTYLA:1.141664267):1.156638847,Addax_nasomaculatus_BOVIDAE_CETARTIODACTYLA:2.298303114):7.264317936):0.4608438667):0.3976734087):0.5849732178):0.9731821541):0.5751688635):0.746343628):4.0571959):1.231978381):15.93053331):12.84575133):5.985600499):5.272529332):2.003867686):8.060213281,(((((Arctictis_binturong_VIVERRIDAE_CARNIVORA:10.31150125,Chrotogale_owstoni_VIVERRIDAE_CARNIVORA:10.31150125):9.897075011,(((Herpestes_javanicus_HERPESTIDAE_CARNIVORA:1.575835813,Herpestes_edwardsii_HERPESTIDAE_CARNIVORA:1.575835813):5.424432442,(Suricata_suricatta_HERPESTIDAE_CARNIVORA:5.702023062,Helogale_parvula_HERPESTIDAE_CARNIVORA:5.702023062):1.298245193):10.12461288,(Proteles_cristata_HYAENIDAE_CARNIVORA:3.052017254,Crocuta_crocuta_HYAENIDAE_CARNIVORA:3.052017254):14.07286389):3.083695121):1.961800567,((((Leopardus_geoffroyi_FELIDAE_CARNIVORA:4.30840844,Prionailurus_viverrinus_FELIDAE_CARNIVORA:4.30840844):0.4834757654,(Felis_chaus_FELIDAE_CARNIVORA:2.171861664,Felis_silvestris_FELIDAE_CARNIVORA:2.171861664):2.620022541):0.4448595301,(((Lynx_lynx_FELIDAE_CARNIVORA:1.914068507,Lynx_canadensis_FELIDAE_CARNIVORA:1.914068507):1.156161777,Lynx_rufus_FELIDAE_CARNIVORA:3.070230284):1.446924484,(Acinonyx_jubatus_FELIDAE_CARNIVORA:3.718671226,(Puma_concolor_FELIDAE_CARNIVORA:3.289232338,Herpailurus_yagouaroundi_FELIDAE_CARNIVORA:3.289232338):0.429438888):0.798483542):0.7195889675):1.86573254,((Panthera_leo_FELIDAE_CARNIVORA:1.360878382,Panthera_pardus_FELIDAE_CARNIVORA:1.360878382):1.939211124,Panthera_tigris_FELIDAE_CARNIVORA:3.300089506):3.80238677):15.06790055):18.28941074,(((Urocyon_cinereoargenteus_CANIDAE_CARNIVORA:7.40481564,(Vulpes_lagopus_CANIDAE_CARNIVORA:4.392946399,(Vulpes_corsac_CANIDAE_CARNIVORA:2.510654255,Vulpes_vulpes_CANIDAE_CARNIVORA:2.510654255):1.882292145):3.011869241):1.740994425,(Nyctereutes_procyonoides_CANIDAE_CARNIVORA:7.943693038,(Canis_lupus_CANIDAE_CARNIVORA:3.206599845,Cuon_alpinus_CANIDAE_CARNIVORA:3.206599845):4.737093193):1.202117028):26.02750303,((Ailuropoda_melanoleuca_URSIDAE_CARNIVORA:7.863225753,(Tremarctos_ornatus_URSIDAE_CARNIVORA:6.186642462,Ursus_arctos_URSIDAE_CARNIVORA:6.186642462):1.676583291):19.35545746,((((Eumetopias_jubatus_OTARIIDAE_CARNIVORA:2.851019588,Zalophus_californianus_OTARIIDAE_CARNIVORA:2.851019588):0.6145007216,(Arctocephalus_forsteri_OTARIIDAE_CARNIVORA:2.360889123,Neophoca_cinerea_OTARIIDAE_CARNIVORA:2.360889123):1.104631187):8.539451381,((Mirounga_leonina_PHOCIDAE_CARNIVORA:4.298371661,(Lobodon_carcinophaga_PHOCIDAE_CARNIVORA:3.272509485,Ommatophoca_rossii_PHOCIDAE_CARNIVORA:3.272509485):1.025862176):3.313025699,(Erignathus_barbatus_PHOCIDAE_CARNIVORA:6.376490197,((Halichoerus_grypus_PHOCIDAE_CARNIVORA:1.637483635,Phoca_vitulina_PHOCIDAE_CARNIVORA:1.637483635):1.994576255,Pagophilus_groenlandicus_PHOCIDAE_CARNIVORA:3.63205989):2.744430307):1.234907163):4.393574331):14.1009998,((Ailurus_fulgens_AILURIDAE_CARNIVORA:22.44458115,(((Procyon_lotor_PROCYONIDAE_CARNIVORA:15.17634366,Nasua_nasua_PROCYONIDAE_CARNIVORA:15.17634366):2.875771823,Potos_flavus_PROCYONIDAE_CARNIVORA:18.05211548):2.882361601,(Meles_meles_MUSTELIDAE_CARNIVORA:11.16278703,(((Lontra_canadensis_MUSTELIDAE_CARNIVORA:7.079133368,((Lutra_lutra_MUSTELIDAE_CARNIVORA:3.5982904,(Aonyx_cinerea_MUSTELIDAE_CARNIVORA:1.757559006,Lutrogale_perspicillata_MUSTELIDAE_CARNIVORA:1.757559006):1.840731394):1.570161449,Enhydra_lutris_MUSTELIDAE_CARNIVORA:5.168451849):1.91068152):2.00268688,(((Mustela_nivalis_MUSTELIDAE_CARNIVORA:3.067868902,Mustela_putorius_MUSTELIDAE_CARNIVORA:3.067868902):0.492456056,Mustela_erminea_MUSTELIDAE_CARNIVORA:3.560324958):2.916638237,Neovison_vison_MUSTELIDAE_CARNIVORA:6.476963195):2.604857054):0.6582102566,(((Martes_martes_MUSTELIDAE_CARNIVORA:2.079273529,Martes_americana_MUSTELIDAE_CARNIVORA:2.079273529):0.8612536758,Martes_foina_MUSTELIDAE_CARNIVORA:2.940527205):3.073825701,Martes_pennanti_MUSTELIDAE_CARNIVORA:6.014352906):3.725677599):1.42275653):9.771690044):1.510104076):0.8014650977,Mephitis_mephitis_MEPHITIDAE_CARNIVORA:23.24604625):2.85992524):1.112711721):7.954629881):5.286474472):17.87537059,((Manis_pentadactyla_MANIDAE_PHOLIDOTA:13.41884507,Manis_crassicaudata_MANIDAE_PHOLIDOTA:13.41884507):16.12224987,Phataginus_tricuspis_MANIDAE_PHOLIDOTA:29.54109494):28.79406321):10.35331775):6.510398881,(((((Nycteris_thebaica_NYCTERIDAE_CHIROPTERA:8.954941428,Nycteris_grandis_NYCTERIDAE_CHIROPTERA:8.954941428):35.24830061,(Taphozous_melanopogon_EMBALLONURIDAE_CHIROPTERA:37.20458135,(Rhynchonycteris_naso_EMBALLONURIDAE_CHIROPTERA:30.12727392,Emballonura_semicaudata_EMBALLONURIDAE_CHIROPTERA:30.12727392):7.077307429):6.998660692):4.837028478,((Cheiromeles_torquatus_MOLOSSIDAE_CHIROPTERA:15.13679583,(Tadarida_aegyptiaca_MOLOSSIDAE_CHIROPTERA:13.96462307,(((Molossus_rufus_MOLOSSIDAE_CHIROPTERA:1.320782252,Molossus_molossus_MOLOSSIDAE_CHIROPTERA:1.320782252):9.228775473,Eumops_glaucinus_MOLOSSIDAE_CHIROPTERA:10.54955772):1.990262772,Tadarida_brasiliensis_MOLOSSIDAE_CHIROPTERA:12.5398205):1.424802571):1.17217276):24.5854558,(((((((Pipistrellus_nathusii_VESPERTILIONIDAE_CHIROPTERA:12.59539227,((Pipistrellus_pipistrellus_VESPERTILIONIDAE_CHIROPTERA:8.647755901,Pipistrellus_kuhlii_VESPERTILIONIDAE_CHIROPTERA:8.647755901):3.413459389,(Nyctalus_noctula_VESPERTILIONIDAE_CHIROPTERA:6.936328701,Nyctalus_leisleri_VESPERTILIONIDAE_CHIROPTERA:6.936328701):5.124886589):0.53417698):2.439007227,Vespertilio_murinus_VESPERTILIONIDAE_CHIROPTERA:15.0343995):3.666532061,((Eptesicus_fuscus_VESPERTILIONIDAE_CHIROPTERA:10.30098315,(Eptesicus_nilssonii_VESPERTILIONIDAE_CHIROPTERA:1.906352313,Eptesicus_serotinus_VESPERTILIONIDAE_CHIROPTERA:1.906352313):8.394630834):5.864827875,Lasionycteris_noctivagans_VESPERTILIONIDAE_CHIROPTERA:16.16581102):2.535120535):2.497295525,((Plecotus_auritus_VESPERTILIONIDAE_CHIROPTERA:7.741803366,Plecotus_austriacus_VESPERTILIONIDAE_CHIROPTERA:7.741803366):12.10216491,Lasiurus_borealis_VESPERTILIONIDAE_CHIROPTERA:19.84396827):1.35425881):0.9572873258,Scotophilus_kuhlii_VESPERTILIONIDAE_CHIROPTERA:22.15551441):3.605686972,((Myotis_mystacinus_VESPERTILIONIDAE_CHIROPTERA:11.57881339,Myotis_lucifugus_VESPERTILIONIDAE_CHIROPTERA:11.57881339):2.522425326,(((Myotis_myotis_VESPERTILIONIDAE_CHIROPTERA:6.919286672,Myotis_nattereri_VESPERTILIONIDAE_CHIROPTERA:6.919286672):2.097573414,Myotis_frater_VESPERTILIONIDAE_CHIROPTERA:9.016860085):0.03015155746,Myotis_daubentonii_VESPERTILIONIDAE_CHIROPTERA:9.047011643):5.054227069):11.65996267):12.59895853,(Miniopterus_schreibersii_VESPERTILIONIDAE_CHIROPTERA:11.07652579,Miniopterus_inflatus_VESPERTILIONIDAE_CHIROPTERA:11.07652579):27.28363412):1.362091717):9.318018891):1.723954174,(Noctilio_leporinus_NOCTILIONIDAE_CHIROPTERA:40.26802555,(((((Chrotopterus_auritus_PHYLLOSTOMIDAE_CHIROPTERA:19.94981318,Phyllostomus_hastatus_PHYLLOSTOMIDAE_CHIROPTERA:19.94981318):1.928015445,(Carollia_perspicillata_PHYLLOSTOMIDAE_CHIROPTERA:18.76843544,((((Vampyressa_pusilla_PHYLLOSTOMIDAE_CHIROPTERA:9.16393972,(Platyrrhinus_vittatus_PHYLLOSTOMIDAE_CHIROPTERA:3.856038408,Platyrrhinus_lineatus_PHYLLOSTOMIDAE_CHIROPTERA:3.856038408):5.307901312):0.3026827636,Chiroderma_villosum_PHYLLOSTOMIDAE_CHIROPTERA:9.466622484):3.696471722,(Artibeus_jamaicensis_PHYLLOSTOMIDAE_CHIROPTERA:2.287635862,(Artibeus_lituratus_PHYLLOSTOMIDAE_CHIROPTERA:1.841662176,Artibeus_fimbriatus_PHYLLOSTOMIDAE_CHIROPTERA:1.841662176):0.4459736858):10.87545834):2.351911404,Sturnira_lilium_PHYLLOSTOMIDAE_CHIROPTERA:15.51500561):3.253429834):3.10939318):0.3635157333,((Leptonycteris_curasoae_PHYLLOSTOMIDAE_CHIROPTERA:10.41464368,(Glossophaga_commissarisi_PHYLLOSTOMIDAE_CHIROPTERA:6.827031994,Glossophaga_soricina_PHYLLOSTOMIDAE_CHIROPTERA:6.827031994):3.587611688):6.484374995,Brachyphylla_cavernarum_PHYLLOSTOMIDAE_CHIROPTERA:16.89901868):5.34232568):2.755260172,(Diphylla_ecaudata_PHYLLOSTOMIDAE_CHIROPTERA:19.60436953,Desmodus_rotundus_PHYLLOSTOMIDAE_CHIROPTERA:19.60436953):5.392235005):9.25929507,Pteronotus_parnellii_MORMOOPIDAE_CHIROPTERA:34.2558996):6.012125949):10.49619914):4.339363612,((((Rhinopoma_hardwickii_RHINOPOMATIDAE_CHIROPTERA:8.456504486,Rhinopoma_microphyllum_RHINOPOMATIDAE_CHIROPTERA:8.456504486):30.53449038,(Lavia_frons_MEGADERMATIDAE_CHIROPTERA:24.86721778,(Megaderma_spasma_MEGADERMATIDAE_CHIROPTERA:13.27893178,Megaderma_lyra_MEGADERMATIDAE_CHIROPTERA:13.27893178):11.58828599):14.12377709):2.124460545,((Rhinolophus_hipposideros_RHINOLOPHIDAE_CHIROPTERA:11.36391763,((Rhinolophus_ferrumequinum_RHINOLOPHIDAE_CHIROPTERA:3.316924677,Rhinolophus_clivosus_RHINOLOPHIDAE_CHIROPTERA:3.316924677):1.768197595,Rhinolophus_hildebrandtii_RHINOLOPHIDAE_CHIROPTERA:5.085122272):6.278795357):15.8436868,(Hipposideros_diadema_HIPPOSIDERIDAE_CHIROPTERA:23.11300993,Asellia_tridens_HIPPOSIDERIDAE_CHIROPTERA:23.11300993):4.094594501):13.90785099):4.689586288,((Syconycteris_australis_PTEROPODIDAE_CHIROPTERA:20.10540778,(Eidolon_helvum_PTEROPODIDAE_CHIROPTERA:19.34430381,(Pteropus_alecto_PTEROPODIDAE_CHIROPTERA:4.66093773,Pteropus_poliocephalus_PTEROPODIDAE_CHIROPTERA:4.66093773):14.68336608):0.7611039679):1.108578703,(Eonycteris_spelaea_PTEROPODIDAE_CHIROPTERA:14.50134381,((Myonycteris_angolensis_PTEROPODIDAE_CHIROPTERA:8.886963548,((Epomops_franqueti_PTEROPODIDAE_CHIROPTERA:3.902293864,Epomophorus_wahlbergi_PTEROPODIDAE_CHIROPTERA:3.902293864):0.525641238,Hypsignathus_monstrosus_PTEROPODIDAE_CHIROPTERA:4.427935103):4.459028445):4.144579647,Rousettus_aegyptiacus_PTEROPODIDAE_CHIROPTERA:13.03154319):1.469800618):6.712642673):24.59105522):9.298546603):20.09528648):5.368758936):1.555112441,(((Tupaia_belangeri_TUPAIIDAE_SCANDENTIA:7.194606477,Tupaia_glis_TUPAIIDAE_SCANDENTIA:7.194606477):64.64270319,((((Nycticebus_coucang_LORISIDAE_PRIMATES:14.28066099,Loris_tardigradus_LORISIDAE_PRIMATES:14.28066099):5.842432676,(Galago_moholi_GALAGIDAE_PRIMATES:7.693197149,Otolemur_garnettii_GALAGIDAE_PRIMATES:7.693197149):12.42989652):27.87092166,(Daubentonia_madagascariensis_DAUBENTONIIDAE_PRIMATES:38.3271663,((Propithecus_coquereli_INDRIIDAE_PRIMATES:1.095054765,Propithecus_tattersalli_INDRIIDAE_PRIMATES:1.095054765):21.61432209,(((Varecia_variegata_LEMURIDAE_PRIMATES:1.010945688,Varecia_rubra_LEMURIDAE_PRIMATES:1.010945688):11.60806631,((Lemur_catta_LEMURIDAE_PRIMATES:5.741279916,Hapalemur_griseus_LEMURIDAE_PRIMATES:5.741279916):4.532519534,(Eulemur_macaco_LEMURIDAE_PRIMATES:3.670807071,(Eulemur_coronatus_LEMURIDAE_PRIMATES:3.493369845,(Eulemur_mongoz_LEMURIDAE_PRIMATES:3.095398334,Eulemur_fulvus_LEMURIDAE_PRIMATES:3.095398334):0.3979715114):0.1774372258):6.602992379):2.345212545):8.502107383,((Cheirogaleus_medius_CHEIROGALEIDAE_PRIMATES:6.974889608,Cheirogaleus_major_CHEIROGALEIDAE_PRIMATES:6.974889608):6.345533231,((Mirza_zaza_CHEIROGALEIDAE_PRIMATES:1.151864789,Mirza_coquereli_CHEIROGALEIDAE_PRIMATES:1.151864789):7.779740009,Microcebus_murinus_CHEIROGALEIDAE_PRIMATES:8.931604798):4.388818041):7.80069654):1.588257476):15.61778945):9.666849026):19.28979394,(((Callicebus_cupreus_PITHECIIDAE_PRIMATES:14.89403656,(Pithecia_pithecia_PITHECIIDAE_PRIMATES:9.113479347,Chiropotes_satanas_PITHECIIDAE_PRIMATES:9.113479347):5.780557213):2.275972605,((((Saguinus_oedipus_CALLITRICHIDAE_PRIMATES:5.526906954,Leontocebus_fuscicollis_CALLITRICHIDAE_PRIMATES:5.526906954):5.876781951,((Mico_argentatus_CALLITRICHIDAE_PRIMATES:4.274902878,(Cebuella_pygmaea_CALLITRICHIDAE_PRIMATES:3.927063628,Callithrix_jacchus_CALLITRICHIDAE_PRIMATES:3.927063628):0.3478392502):5.76460754,Leontopithecus_chrysomelas_CALLITRICHIDAE_PRIMATES:10.03951042):1.364178487):3.214015506,((Saimiri_sciureus_CEBIDAE_PRIMATES:1.134664461,Saimiri_boliviensis_CEBIDAE_PRIMATES:1.134664461):10.97845953,(Sapajus_apella_CEBIDAE_PRIMATES:2.944747391,Cebus_olivaceus_CEBIDAE_PRIMATES:2.944747391):9.168376599):2.504580422):1.444583645,(Ateles_paniscus_ATELIDAE_PRIMATES:10.40566166,(Alouatta_sara_ATELIDAE_PRIMATES:1.108082046,Alouatta_seniculus_ATELIDAE_PRIMATES:1.108082046):9.297579612):5.656626398):1.107721108):12.14928324,(((Symphalangus_syndactylus_HYLOBATIDAE_PRIMATES:5.58890985,(Nomascus_concolor_HYLOBATIDAE_PRIMATES:1.521517396,Nomascus_leucogenys_HYLOBATIDAE_PRIMATES:1.521517396):4.067392454):6.857355141,((Pan_paniscus_HOMINIDAE_PRIMATES:5.37509465,Homo_sapiens_HOMINIDAE_PRIMATES:5.37509465):1.240051106,Gorilla_gorilla_HOMINIDAE_PRIMATES:6.615145755):5.831119236):8.488870205,(((Trachypithecus_vetulus_CERCOPITHECIDAE_PRIMATES:7.863384325,Pygathrix_cinerea_CERCOPITHECIDAE_PRIMATES:7.863384325):2.553362201,(Colobus_guereza_CERCOPITHECIDAE_PRIMATES:0.7643085386,Colobus_polykomos_CERCOPITHECIDAE_PRIMATES:0.7643085386):9.652437987):2.85572347,(((Macaca_sylvanus_CERCOPITHECIDAE_PRIMATES:6.290125554,(((Macaca_nigra_CERCOPITHECIDAE_PRIMATES:1.056122368,Macaca_fuscata_CERCOPITHECIDAE_PRIMATES:1.056122368):0.8090301939,Macaca_cyclopis_CERCOPITHECIDAE_PRIMATES:1.865152562):0.2665672078,Macaca_arctoides_CERCOPITHECIDAE_PRIMATES:2.13171977):4.158405784):1.412903483,(((Cercocebus_torquatus_CERCOPITHECIDAE_PRIMATES:0.1474336405,Lophocebus_albigena_CERCOPITHECIDAE_PRIMATES:0.1474336405):4.373375544,Mandrillus_sphinx_CERCOPITHECIDAE_PRIMATES:4.520809185):1.966621013,(Theropithecus_gelada_CERCOPITHECIDAE_PRIMATES:3.995953744,Papio_hamadryas_CERCOPITHECIDAE_PRIMATES:3.995953744):2.491476454):1.215598839):2.198390879,(((Cercopithecus_neglectus_CERCOPITHECIDAE_PRIMATES:5.960005144,Cercopithecus_pogonias_CERCOPITHECIDAE_PRIMATES:5.960005144):0.6351586485,(Chlorocebus_pygerythrus_CERCOPITHECIDAE_PRIMATES:5.702167308,(Cercopithecus_nictitans_CERCOPITHECIDAE_PRIMATES:4.414741242,Cercopithecus_cephus_CERCOPITHECIDAE_PRIMATES:4.414741242):1.287426066):0.8929964835):2.518959781,(Miopithecus_talapoin_CERCOPITHECIDAE_PRIMATES:6.476257853,Allenopithecus_nigroviridis_CERCOPITHECIDAE_PRIMATES:6.476257853):2.637865719):0.7872963432):3.37105008):7.6626652):8.384157213):37.96451686):4.553500398):2.352368197,(((((Glis_glis_GLIRIDAE_RODENTIA:33.41632249,Graphiurus_murinus_GLIRIDAE_RODENTIA:33.41632249):27.38010472,((((Callosciurus_prevostii_SCIURIDAE_RODENTIA:8.111286987,Callosciurus_notatus_SCIURIDAE_RODENTIA:8.111286987):0.927421977,Callosciurus_erythraeus_SCIURIDAE_RODENTIA:9.038708964):20.06675993,((Tamias_sibiricus_SCIURIDAE_RODENTIA:9.641844675,(Tamias_striatus_SCIURIDAE_RODENTIA:8.962692852,Tamias_amoenus_SCIURIDAE_RODENTIA:8.962692852):0.6791518227):9.982084062,((Spermophilus_dauricus_SCIURIDAE_RODENTIA:8.1096837,((Urocitellus_undulatus_SCIURIDAE_RODENTIA:5.640768979,((Urocitellus_richardsonii_SCIURIDAE_RODENTIA:3.479509248,Urocitellus_columbianus_SCIURIDAE_RODENTIA:3.479509248):0.3478368355,Urocitellus_beldingi_SCIURIDAE_RODENTIA:3.827346083):1.813422896):1.819641983,Cynomys_ludovicianus_SCIURIDAE_RODENTIA:7.460410963):0.6492727373):1.418214964,(Marmota_monax_SCIURIDAE_RODENTIA:8.053727947,Callospermophilus_lateralis_SCIURIDAE_RODENTIA:8.053727947):1.474170717):10.09603007):9.481540154):1.384443017,((((Sciurus_anomalus_SCIURIDAE_RODENTIA:9.828969614,(Sciurus_niger_SCIURIDAE_RODENTIA:7.829939663,(Sciurus_carolinensis_SCIURIDAE_RODENTIA:7.003158034,(Sciurus_stramineus_SCIURIDAE_RODENTIA:6.962442495,Sciurus_griseus_SCIURIDAE_RODENTIA:6.962442495):0.04071553862):0.8267816291):1.999029951):0.4883151467,(Sciurus_lis_SCIURIDAE_RODENTIA:2.025134356,Sciurus_vulgaris_SCIURIDAE_RODENTIA:2.025134356):8.292150405):4.24658819,Tamiasciurus_hudsonicus_SCIURIDAE_RODENTIA:14.56387295):9.329310264,((Glaucomys_volans_SCIURIDAE_RODENTIA:2.377041259,Glaucomys_sabrinus_SCIURIDAE_RODENTIA:2.377041259):17.55755246,(Pteromys_volans_SCIURIDAE_RODENTIA:17.33152629,((Petaurista_petaurista_SCIURIDAE_RODENTIA:9.319374158,(Petaurista_philippensis_SCIURIDAE_RODENTIA:2.387049983,Petaurista_alborufus_SCIURIDAE_RODENTIA:2.387049983):6.932324175):2.526227417,Petaurista_leucogenys_SCIURIDAE_RODENTIA:11.84560158):5.485924718):2.603067423):3.958589499):6.596728692):30.3065153):7.580857848,(Laonastes_aenigmamus_DIATOMYIDAE_RODENTIA:66.23278161,((Hystrix_indica_HYSTRICIDAE_RODENTIA:2.332940925,(Hystrix_africaeaustralis_HYSTRICIDAE_RODENTIA:2.218246176,Hystrix_cristata_HYSTRICIDAE_RODENTIA:2.218246176):0.114694749):45.98918776,((Thryonomys_swinderianus_THRYONOMYIDAE_RODENTIA:41.49146017,(Heterocephalus_glaber_HETEROCEPHALIDAE_RODENTIA:29.97666036,(((Fukomys_mechowi_BATHYERGIDAE_RODENTIA:5.727951634,Fukomys_damarensis_BATHYERGIDAE_RODENTIA:5.727951634):4.694480899,Cryptomys_hottentotus_BATHYERGIDAE_RODENTIA:10.42243253):3.821522948,(Georychus_capensis_BATHYERGIDAE_RODENTIA:11.80875809,Bathyergus_suillus_BATHYERGIDAE_RODENTIA:11.80875809):2.435197386):15.73270488):11.51479982):4.890117849,(((Cuniculus_taczanowskii_CUNICULIDAE_RODENTIA:4.29378199,Cuniculus_paca_CUNICULIDAE_RODENTIA:4.29378199):25.99900165,(((Dasyprocta_leporina_DASYPROCTIDAE_RODENTIA:3.949674435,Dasyprocta_azarae_DASYPROCTIDAE_RODENTIA:3.949674435):0.7130410359,Dasyprocta_punctata_DASYPROCTIDAE_RODENTIA:4.662715471):24.57069309,(Hydrochoerus_hydrochaeris_CAVIIDAE_RODENTIA:15.88547322,Dolichotis_patagonum_CAVIIDAE_RODENTIA:15.88547322):13.34793534):1.059375085):9.819627063,((Erethizon_dorsatum_ERETHIZONTIDAE_RODENTIA:10.34841707,Coendou_prehensilis_ERETHIZONTIDAE_RODENTIA:10.34841707):28.62564726,((Dinomys_branickii_DINOMYIDAE_RODENTIA:22.13991351,(Lagostomus_maximus_CHINCHILLIDAE_RODENTIA:13.04951446,Chinchilla_lanigera_CHINCHILLIDAE_RODENTIA:13.04951446):9.090399047):11.78682259,(Myocastor_coypus_MYOCASTORIDAE_RODENTIA:24.84178093,(Ctenomys_pearsoni_CTENOMYIDAE_RODENTIA:18.33298868,Octodon_degus_OCTODONTIDAE_RODENTIA:18.33298868):6.508792252):9.084955162):5.047328238):1.138346374):6.269167316):1.940550665):17.91065292):2.144503446):1.170097293,(((((((((Psammomys_obesus_MURIDAE_RODENTIA:10.74023308,(Meriones_unguiculatus_MURIDAE_RODENTIA:6.585704063,(Meriones_libycus_MURIDAE_RODENTIA:3.726182582,(Meriones_crassus_MURIDAE_RODENTIA:1.426111004,Meriones_rex_MURIDAE_RODENTIA:1.426111004):2.300071578):2.859521481):4.154529021):5.295247943,((Gerbillus_dasyurus_MURIDAE_RODENTIA:7.705678587,((Gerbillus_perpallidus_MURIDAE_RODENTIA:1.709582248,Gerbillus_pyramidum_MURIDAE_RODENTIA:1.709582248):2.870563493,Gerbillus_andersoni_MURIDAE_RODENTIA:4.580145741):3.125532846):2.214921387,Gerbillus_henleyi_MURIDAE_RODENTIA:9.920599974):6.114881052):7.440074114,((Gerbilliscus_leucogaster_MURIDAE_RODENTIA:4.981819938,Gerbilliscus_brantsii_MURIDAE_RODENTIA:4.981819938):13.15281945,Desmodillus_auricularis_MURIDAE_RODENTIA:18.13463939):5.340915752):16.23343389,(Acomys_spinosissimus_MURIDAE_RODENTIA:19.19637325,(Acomys_minous_MURIDAE_RODENTIA:2.383956718,(Acomys_dimidiatus_MURIDAE_RODENTIA:0.4778043168,Acomys_cahirinus_MURIDAE_RODENTIA:0.4778043168):1.906152401):16.81241653):20.51261578):5.522992852,((Rattus_rattus_MURIDAE_RODENTIA:5.933685067,Rattus_norvegicus_MURIDAE_RODENTIA:5.933685067):20.33257709,((((((Otomys_sloggetti_MURIDAE_RODENTIA:8.058215172,(Parotomys_littledalei_MURIDAE_RODENTIA:6.566457122,Otomys_unisulcatus_MURIDAE_RODENTIA:6.566457122):1.49175805):0.06890046239,(Otomys_angoniensis_MURIDAE_RODENTIA:5.776215551,Otomys_irroratus_MURIDAE_RODENTIA:5.776215551):2.350900083):0.5006610508,Parotomys_brantsii_MURIDAE_RODENTIA:8.627776686):9.311725719,(((Lemniscomys_griselda_MURIDAE_RODENTIA:7.807164014,Lemniscomys_rosalia_MURIDAE_RODENTIA:7.807164014):2.010460963,Rhabdomys_pumilio_MURIDAE_RODENTIA:9.817624977):5.854439446,((Aethomys_chrysophilus_MURIDAE_RODENTIA:13.20590178,Aethomys_namaquensis_MURIDAE_RODENTIA:13.20590178):1.202245048,Thallomys_paedulcus_MURIDAE_RODENTIA:14.40814683):1.263917595):2.267437982):6.668698531,(((Mus_minutoides_MURIDAE_RODENTIA:13.22673467,Mus_musculus_MURIDAE_RODENTIA:13.22673467):9.146887029,Mastomys_natalensis_MURIDAE_RODENTIA:22.3736217):1.023119838,(Apodemus_agrarius_MURIDAE_RODENTIA:15.13437733,(Apodemus_sylvaticus_MURIDAE_RODENTIA:2.781470614,Apodemus_flavicollis_MURIDAE_RODENTIA:2.781470614):12.35290672):8.262364205):1.2114594):0.7554971484,(Hydromys_chrysogaster_MURIDAE_RODENTIA:11.97264911,(Pseudomys_hermannsburgensis_MURIDAE_RODENTIA:8.977159268,Notomys_alexis_MURIDAE_RODENTIA:8.977159268):2.995489844):13.39104897):0.9025640752):18.96571972):2.71392924,((((Dicrostonyx_groenlandicus_CRICETIDAE_RODENTIA:15.13360146,Phenacomys_intermedius_CRICETIDAE_RODENTIA:15.13360146):2.173439079,(Ondatra_zibethicus_CRICETIDAE_RODENTIA:16.20606443,(((((Microtus_arvalis_CRICETIDAE_RODENTIA:8.931020096,Microtus_agrestis_CRICETIDAE_RODENTIA:8.931020096):0.58012377,((Microtus_longicaudus_CRICETIDAE_RODENTIA:6.433382855,Microtus_pennsylvanicus_CRICETIDAE_RODENTIA:6.433382855):1.718895825,((Microtus_pinetorum_CRICETIDAE_RODENTIA:7.068884876,Microtus_richardsoni_CRICETIDAE_RODENTIA:7.068884876):0.9500574038,Microtus_ochrogaster_CRICETIDAE_RODENTIA:8.018942279):0.1333364016):1.358865186):0.3649847865,(Lasiopodomys_brandtii_CRICETIDAE_RODENTIA:8.884661461,Microtus_oeconomus_CRICETIDAE_RODENTIA:8.884661461):0.991467192):2.594745676,Arvicola_amphibius_CRICETIDAE_RODENTIA:12.47087433):1.237011207,(Myodes_glareolus_CRICETIDAE_RODENTIA:4.796671239,Myodes_gapperi_CRICETIDAE_RODENTIA:4.796671239):8.911214297):2.498178898):1.100976104):19.10866223,((Phodopus_roborovskii_CRICETIDAE_RODENTIA:7.74982815,Phodopus_sungorus_CRICETIDAE_RODENTIA:7.74982815):14.39120267,(Tscherskia_triton_CRICETIDAE_RODENTIA:8.904008902,Cricetulus_barabensis_CRICETIDAE_RODENTIA:8.904008902):13.23702191):14.27467195):1.069737948,(((Neotoma_cinerea_CRICETIDAE_RODENTIA:8.237739759,Neotoma_lepida_CRICETIDAE_RODENTIA:8.237739759):20.00930688,(Onychomys_leucogaster_CRICETIDAE_RODENTIA:13.25960357,(Peromyscus_leucopus_CRICETIDAE_RODENTIA:5.944572298,Peromyscus_maniculatus_CRICETIDAE_RODENTIA:5.944572298):7.315031271):14.98744307):8.779924753,((Necromys_obscurus_CRICETIDAE_RODENTIA:10.17482659,((Akodon_azarae_CRICETIDAE_RODENTIA:3.806465606,(Akodon_montensis_CRICETIDAE_RODENTIA:3.158774043,Akodon_cursor_CRICETIDAE_RODENTIA:3.158774043):0.6476915632):5.409271772,Thaptomys_nigrita_CRICETIDAE_RODENTIA:9.215737378):0.9590892123):9.580844562,((Abrothrix_andinus_CRICETIDAE_RODENTIA:17.4576086,((Phyllotis_darwini_CRICETIDAE_RODENTIA:14.49248301,(Calomys_laucha_CRICETIDAE_RODENTIA:8.8765871,Calomys_musculinus_CRICETIDAE_RODENTIA:8.8765871):5.615895906):2.265182106,Delomys_sublineatus_CRICETIDAE_RODENTIA:16.75766511):0.6999434924):2.270986819,(((Oligoryzomys_nigripes_CRICETIDAE_RODENTIA:8.089827658,Oligoryzomys_flavescens_CRICETIDAE_RODENTIA:8.089827658):6.865762442,Sooretamys_angouya_CRICETIDAE_RODENTIA:14.9555901):0.6730679889,Euryoryzomys_russatus_CRICETIDAE_RODENTIA:15.62865809):4.099937334):0.02707572897):17.27130024):0.4584693253):10.4604704):3.176168294,(((Cricetomys_gambianus_NESOMYIDAE_RODENTIA:4.008720994,Cricetomys_emini_NESOMYIDAE_RODENTIA:4.008720994):29.76262984,((Steatomys_pratensis_NESOMYIDAE_RODENTIA:26.19302997,Dendromus_melanotis_NESOMYIDAE_RODENTIA:26.19302997):5.220829748,Saccostomus_campestris_NESOMYIDAE_RODENTIA:31.41385971):2.357491123):3.721515833,Mystromys_albicaudatus_NESOMYIDAE_RODENTIA:37.49286667):13.62921274):7.551889805,(Jaculus_jaculus_DIPODIDAE_RODENTIA:26.9122543,(Zapus_princeps_DIPODIDAE_RODENTIA:5.048797887,Zapus_hudsonius_DIPODIDAE_RODENTIA:5.048797887):21.86345642):31.76171492):1.607746712,((Dipodomys_agilis_HETEROMYIDAE_RODENTIA:23.56698609,Thomomys_bottae_GEOMYIDAE_RODENTIA:23.56698609):23.50954482,(Castor_fiber_CASTORIDAE_RODENTIA:3.498163548,Castor_canadensis_CASTORIDAE_RODENTIA:3.498163548):43.57836736):13.20518502):9.265666417):0.8614676717,(((Lepus_europaeus_LEPORIDAE_LAGOMORPHA:4.329742883,(Lepus_timidus_LEPORIDAE_LAGOMORPHA:0.3743254575,Lepus_arcticus_LEPORIDAE_LAGOMORPHA:0.3743254575):3.955417426):2.515587791,Lepus_americanus_LEPORIDAE_LAGOMORPHA:6.845330675):7.864009788,(Sylvilagus_floridanus_LEPORIDAE_LAGOMORPHA:13.02962191,Oryctolagus_cuniculus_LEPORIDAE_LAGOMORPHA:13.02962191):1.679718548):55.69950956):3.780827846):7.933068298):4.912359037,((Chaetophractus_villosus_DASYPODIDAE_CINGULATA:73.77475028,((Tamandua_tetradactyla_MYRMECOPHAGIDAE_PILOSA:13.39055472,Myrmecophaga_tridactyla_MYRMECOPHAGIDAE_PILOSA:13.39055472):52.21263286,(Choloepus_didactylus_MEGALONYCHIDAE_PILOSA:31.12736392,Bradypus_tridactylus_BRADYPODIDAE_PILOSA:31.12736392):34.47582366):8.171562709):10.56091239,((Dugong_dugon_DUGONGIDAE_SIRENIA:48.24605869,((Loxodonta_africana_ELEPHANTIDAE_PROBOSCIDEA:2.695901113,Elephas_maximus_ELEPHANTIDAE_PROBOSCIDEA:2.695901113):44.92211364,((Procavia_capensis_PROCAVIIDAE_HYRACOIDEA:3.770880735,Heterohyrax_brucei_PROCAVIIDAE_HYRACOIDEA:3.770880735):4.247077836,(Dendrohyrax_dorsalis_PROCAVIIDAE_HYRACOIDEA:2.194472091,Dendrohyrax_arboreus_PROCAVIIDAE_HYRACOIDEA:2.194472091):5.82348648):39.60005618):0.6280439409):34.18602544,((((Macroscelides_proboscideus_MACROSCELIDIDAE_MACROSCELIDEA:19.53390934,Petrodromus_tetradactylus_MACROSCELIDIDAE_MACROSCELIDEA:19.53390934):5.257980973,((Elephantulus_intufi_MACROSCELIDIDAE_MACROSCELIDEA:6.017162618,Elephantulus_rupestris_MACROSCELIDIDAE_MACROSCELIDEA:6.017162618):11.81137428,Elephantulus_brachyrhynchus_MACROSCELIDIDAE_MACROSCELIDEA:17.82853689):6.963353419):0.3836038583,(Elephantulus_myurus_MACROSCELIDIDAE_MACROSCELIDEA:17.23411742,Elephantulus_edwardii_MACROSCELIDIDAE_MACROSCELIDEA:17.23411742):7.941376751):53.47372477,((Setifer_setosus_TENRECIDAE_AFROSORICIDA:4.844720126,Echinops_telfairi_TENRECIDAE_AFROSORICIDA:4.844720126):63.79963185,(Chrysochloris_asiatica_CHRYSOCHLORIDAE_AFROSORICIDA:15.97739599,((((Amblysomus_corriae_CHRYSOCHLORIDAE_AFROSORICIDA:3.784384095,Neamblysomus_julianae_CHRYSOCHLORIDAE_AFROSORICIDA:3.784384095):0.6869122441,Amblysomus_hottentotus_CHRYSOCHLORIDAE_AFROSORICIDA:4.471296339):7.244974866,(Chlorotalpa_sclateri_CHRYSOCHLORIDAE_AFROSORICIDA:2.075446371,Chlorotalpa_duthieae_CHRYSOCHLORIDAE_AFROSORICIDA:2.075446371):9.640824834):1.831856627,(Chrysospalax_trevelyani_CHRYSOCHLORIDAE_AFROSORICIDA:9.0062311,Calcochloris_obtusirostris_CHRYSOCHLORIDAE_AFROSORICIDA:9.0062311):4.541896732):2.429268161):52.66695598):10.00486696):3.782865196):1.903578539):2.699442527):81.79916555,(((((Monodelphis_domestica_DIDELPHIDAE_DIDELPHIMORPHIA:15.60512347,Monodelphis_dimidiata_DIDELPHIDAE_DIDELPHIMORPHIA:15.60512347):16.65086676,Marmosa_demerarae_DIDELPHIDAE_DIDELPHIMORPHIA:32.25599023):1.738160746,((Gracilinanus_agilis_DIDELPHIDAE_DIDELPHIMORPHIA:30.44880885,Marmosops_incanus_DIDELPHIDAE_DIDELPHIMORPHIA:30.44880885):2.106137557,(Metachirus_nudicaudatus_DIDELPHIDAE_DIDELPHIMORPHIA:18.34675476,(Lutreolina_crassicaudata_DIDELPHIDAE_DIDELPHIMORPHIA:10.4624601,(Philander_frenatus_DIDELPHIDAE_DIDELPHIMORPHIA:8.509884104,(Didelphis_virginiana_DIDELPHIDAE_DIDELPHIMORPHIA:5.047248994,((Didelphis_marsupialis_DIDELPHIDAE_DIDELPHIMORPHIA:1.279345116,Didelphis_aurita_DIDELPHIDAE_DIDELPHIMORPHIA:1.279345116):1.425751266,Didelphis_albiventris_DIDELPHIDAE_DIDELPHIMORPHIA:2.705096382):2.342152612):3.46263511):1.952575996):7.884294655):14.20819165):1.439204569):8.660742613,(Caluromys_philander_DIDELPHIDAE_DIDELPHIMORPHIA:6.974412019,Caluromys_lanatus_DIDELPHIDAE_DIDELPHIMORPHIA:6.974412019):35.68048157):43.26747946,(((Macrotis_lagotis_THYLACOMYIDAE_PERAMELEMORPHIA:31.34213362,Isoodon_macrourus_PERAMELIDAE_PERAMELEMORPHIA:31.34213362):34.1956937,((Sminthopsis_macroura_DASYURIDAE_DASYUROMORPHIA:14.61304269,Sminthopsis_crassicaudata_DASYURIDAE_DASYUROMORPHIA:14.61304269):3.612141889,Antechinomys_laniger_DASYURIDAE_DASYUROMORPHIA:18.22518458):47.31264274):2.848234233,((Phascolarctos_cinereus_PHASCOLARCTIDAE_DIPROTODONTIA:35.08113575,(Vombatus_ursinus_VOMBATIDAE_DIPROTODONTIA:5.361681502,Lasiorhinus_latifrons_VOMBATIDAE_DIPROTODONTIA:5.361681502):29.71945424):22.12103369,((Trichosurus_caninus_PHALANGERIDAE_DIPROTODONTIA:4.05839066,Trichosurus_vulpecula_PHALANGERIDAE_DIPROTODONTIA:4.05839066):47.18049774,(((Thylogale_thetis_MACROPODIDAE_DIPROTODONTIA:12.69717244,(Macropus_giganteus_MACROPODIDAE_DIPROTODONTIA:8.935314068,(((Macropus_rufogriseus_MACROPODIDAE_DIPROTODONTIA:5.561687662,(Macropus_agilis_MACROPODIDAE_DIPROTODONTIA:0.5704178586,Macropus_eugenii_MACROPODIDAE_DIPROTODONTIA:0.5704178586):4.991269804):2.064626082,Wallabia_bicolor_MACROPODIDAE_DIPROTODONTIA:7.626313744):0.9874164807,Macropus_rufus_MACROPODIDAE_DIPROTODONTIA:8.613730225):0.3215838433):3.761858375):9.338691803,Potorous_tridactylus_POTOROIDAE_DIPROTODONTIA:22.03586425):28.0679964,((Pseudocheirus_peregrinus_PSEUDOCHEIRIDAE_DIPROTODONTIA:24.82824945,Petauroides_volans_PSEUDOCHEIRIDAE_DIPROTODONTIA:24.82824945):12.82921539,Petaurus_breviceps_PETAURIDAE_DIPROTODONTIA:37.65746484):12.44639581):1.135027754):5.963281039):11.18389211):17.5363115):82.9118977):12.01292405):137.4820627,((((((((Rhinoclemmys_pulcherrima:65.33312246,(((Mauremys_annamensis:25.993431,(Mauremys_caspica:15.669274,Mauremys_rivulata:15.669274):10.324157):20.3639955,((Heosemys_annandalii:25.044342,Heosemys_spinosa:25.044342):11.498206,Leucocephalon_yuwonoi:36.542548):9.8148785):14.84448442,((Orlitia_borneensis:50.30541962,((Pangshura_tecta:16.904426,(Pangshura_tentoria:9.827369,Pangshura_smithii:9.827369):7.077057):23.6867265,Morenia_petersi:40.5911525):9.714267125):7.537635575,Geoemyda_spengleri:57.8430552):3.358855717):4.131211542):7.647457759,(((Malacochersus_tornieri:40.475975,(Testudo_graeca:34.80005,(Testudo_hermanni:31.748422,Testudo_horsfieldii:31.748422):3.051628):5.675925):12.29659736,(((Kinixys_belliana:38.544917,(Centrochelys_sulcata:31.176466,Geochelone_elegans:31.176466):7.368451):3.317743,(Chelonoidis_niger:33.485216,(Chelonoidis_denticulatus:26.12571,Chelonoidis_carbonarius:26.12571):7.359506):8.377444):3.8150777,(((Stigmochelys_pardalis:31.375246,Psammobates_tentorius:31.375246):7.250188,Chersina_angulata:38.625434):5.1658945,(Pyxis_arachnoides:30.365784,Aldabrachelys_gigantea:30.365784):13.4255445):1.8864092):7.094834664):7.807032403,(Gopherus_agassizii:54.231776,Manouria_emys:54.231776):6.347828767):12.40097545):18.18356375,(Platysternon_megacephalum:86.72504688,((Glyptemys_insculpta:30.897777,Terrapene_carolina:30.897777):12.61343075,(Trachemys_scripta:23.8496105,Pseudemys_nelsoni:23.8496105):19.66159725):43.21383913):4.439097092):13.83746713,((Dermochelys_coriacea:52.94518813,(((Caretta_caretta:15.425116,Lepidochelys_olivacea:15.425116):4.7796155,Eretmochelys_imbricata:20.2047315):13.19017667,Chelonia_mydas:33.39490817):19.55027996):47.77020798,((Macrochelys_temminckii:26.342495,Chelydra_serpentina:26.342495):68.054013,(Sternotherus_minor:21.632663,(Sternotherus_carinatus:4.500405,Sternotherus_odoratus:4.500405):17.132258):72.763845):6.3188881):4.286214993):63.58303912,(Carettochelys_insculpta:145.9503582,(Pelodiscus_sinensis:103.1918755,Lissemys_punctata:103.1918755):42.75848275):22.63429196):28.98619973,((Pelusios_castaneus:130.4713611,(Peltocephalus_dumerilianus:102.7900371,(Podocnemis_expansa:46.86208513,(((Podocnemis_erythrocephala:29.859587,Podocnemis_unifilis:29.859587):6.4125045,Podocnemis_sextuberculata:36.2720915):4.630376667,Podocnemis_vogli:40.90246817):5.959616958):55.92795198):27.68132398):30.5993247,(((Elseya_novaeguineae:39.304403,Emydura_subglobosa:39.304403):64.5329455,Chelodina_reimanni:103.8373485):12.88737596,(Hydromedusa_tectifera:98.71903917,(Chelus_fimbriatus:67.40908925,(Phrynops_geoffroanus:51.7939565,Acanthochelys_spixii:51.7939565):15.61513275):31.30994992):18.00568529):44.34596133):36.50016416)Testudines:56.42937507,(Alligator_mississippiensis:80,Crocodylus_porosus:80)Crocodylia:174.000225):26.47690899,((Delma_fraseri:99.29357295,(Eublepharis_macularius:95.17683762,(Tarentola_annularis:83.19531545,((Lygodactylus_verticillatus:65.23931739,Phelsuma_madagascariensis:65.23931739):11.56886924,((Ptychozoon_horsfieldii:33.23539966,Ptychozoon_kuhli:33.23539966):37.52599482,(Cyrtodactylus_louisiadensis:55.0351869,(Hemidactylus_platyurus:43.90369762,Hemidactylus_mabouia:43.90369762):11.13148928):15.72620757):6.046792155):6.387128826):11.98152217):4.116735329):81.23025682,(((((Chalcides_chalcides:23.80051747,Chalcides_ocellatus:23.80051747):34.35699321,Scincus_scincus:58.15751068):20.28840214,(Eutropis_multifasciata:50.69356386,(Corucia_zebrata:39.19276526,Tribolonotus_gracilis:39.19276526):11.50079859):27.75234896):62.15347704,(Cordylus_cordylus:40.26919179,Smaug_giganteus:40.26919179):100.3301981):32.34822178,(((((Ameiva_ameiva:40.30078851,Cnemidophorus_murinus:40.30078851):2.457844365,Aspidoscelis_sexlineata:42.75863288):53.0365487,(Dracaena_guianensis:32.00249306,Tupinambis_teguixin:32.00249306):63.79268852):61.15505077,((((Acanthodactylus_pardalis:66.61359717,Latastia_longicaudata:66.61359717):5.748004312,((((Lacerta_agilis:23.03125195,(Lacerta_bilineata:8.779289711,Lacerta_viridis:8.779289711):14.25196223):22.8505588,Dalmatolacerta_oxycephala:45.88181074):1.578215142,(Archaeolacerta_bedriagae:35.47414766,Zootoca_vivipara:35.47414766):11.98587823):3.70729151,((Podarcis_hispanicus:16.22796236,Podarcis_muralis:16.22796236):2.611692686,((Podarcis_melisellensis:15.42713503,Podarcis_lilfordi:15.42713503):1.755176055,(Podarcis_siculus:14.20791828,Podarcis_tiliguerta:14.20791828):2.97439281):1.657343951):32.32766235):21.19428408):5.591692274,((Gallotia_atlantica:14.29186269,Gallotia_galloti:14.29186269):20.35340378,Psammodromus_algirus:34.64526647):43.30802728):63.38611155,Rhineura_floridana:141.3394053):15.61082704):10.7089269,(((((Varanus_indicus:19.7489563,Varanus_salvator:19.7489563):5.023176771,Varanus_exanthematicus:24.77213307):105.2631263,(Shinisaurus_crocodilurus:112.4813889,(Heloderma_suspectum:86.95360606,(Anguis_fragilis:21.86561502,Ophisaurus_ventralis:21.86561502):65.08799104):25.52778281):17.55387054):26.69113565,(((((Chamaeleo_calyptratus:19.26503693,Chamaeleo_laevigatus:19.26503693):20.96781799,(Kinyongia_fischeri:38.80812665,Trioceros_jacksonii:38.80812665):1.424728271):1.742140851,Furcifer_oustaleti:41.97499577):73.0347021,((Uromastyx_acanthinura:29.19799074,Uromastyx_aegyptia:29.19799074):77.7823132,(((Agama_agama:51.04837907,Phrynocephalus_helioscopus:51.04837907):27.26924942,(((Acanthosaura_lepidogaster:39.88271083,Pseudocalotes_tympanistriga:39.88271083):9.404912145,Bronchocela_jubata:49.28762298):9.004053062,(Draco_haematopogon:26.91518877,Draco_cornutus:26.91518877):31.37648727):20.02595246):12.23766019,(((Amphibolurus_muricatus:30.35297091,Pogona_vitticeps:30.35297091):7.208175244,Hypsilurus_dilophus:37.56114615):7.220948758,Physignathus_cocincinus:44.78209491):45.77319377):16.42501526):8.029393926):31.27853212,((Phrynosoma_coronatum:46.97024263,(Sceloporus_acanthinus:37.4416884,Sceloporus_undulatus:37.4416884):9.528554225):35.91601978,((Anolis_carolinensis:68.40470331,(Basiliscus_basiliscus:6.821546076,Basiliscus_plumifrons:6.821546076):61.58315723):9.857953978,((Liolaemus_moradoensis:23.9876399,((Liolaemus_nigroviridis:23.9876399,Liolaemus_nitidus:23.9876399):0,(Liolaemus_pictus:23.9876399,Liolaemus_bellii:23.9876399):0):0):50.08469091,((Tropidurus_spinulosus:58.26308947,((((Amblyrhynchus_cristatus:11.45999564,Conolophus_subcristatus:11.45999564):0.9492422814,Ctenosaura_acanthura:12.40923793):3.077744668,(Iguana_iguana:11.51608211,Sauromalus_ater:11.51608211):3.970900485):17.95999546,(Brachylophus_fasciatus:29.51287903,Dipsosaurus_dorsalis:29.51287903):3.934099026):24.81611141):11.14006057,Crotaphytus_collaris:69.40315004):4.669180775):4.190326473):4.623605126):63.40196758):10.43816507):5.535859113,((Myriopholis_macrorhyncha:97.00592853,(Afrotyphlops_punctatus:48.21972488,(Indotyphlops_braminus:42.23249349,Xerotyphlops_vermicularis:42.23249349):5.987231383):48.78620365):7.831073411,((Tropidophis_haetianus:71.05716914,Anilius_scytale:71.05716914):18.27188323,((((Rhinophis_oxyrhynchus:43.64404688,(Cylindrophis_maculatus:26.06835091,Cylindrophis_ruffus:26.06835091):17.57569596):22.15573065,(Xenopeltis_unicolor:54.30331955,(((Morelia_viridis:10.44366091,Bothrochilus_albertisii:10.44366091):2.168830053,Malayopython_reticulatus:12.61249096):5.293475768,(((Python_sebae:10.51623231,Python_molurus:10.51623231):1.02469241,Python_brongersmai:11.54092472):0.5778912214,Python_regius:12.11881594):5.787150789):36.39735282):11.49645797):9.633784274,((Boa_constrictor:24.80608578,((Chilabothrus_striatus:13.26194038,Eunectes_notaeus:13.26194038):3.487258449,(Corallus_annulatus:9.56474233,Corallus_hortulanus:9.56474233):7.184456494):8.056886953):7.744381301,Eryx_conicus:32.55046708):42.88309472):9.61506089,(Acrochordus_javanicus:77.69463352,((((Bitis_arietans:37.33456558,(Cerastes_vipera:35.41762305,Echis_carinatus:35.41762305):1.916942527):1.505802496,(Causus_rhombeatus:37.04415075,((Daboia_palaestinae:21.53061954,((((Vipera_ursinii:4.467775085,Vipera_kaznakovi:4.467775085):7.594058031,(Vipera_aspis:5.715763005,Vipera_latastei:5.715763005):6.346070111):0,Vipera_berus:12.06183312):3.062947453,Vipera_ammodytes:15.12478057):6.405838976):2.732962412,Macrovipera_lebetina:24.26358196):12.78056879):1.796217326):3.916046097,(Crotalus_atrox:17.66322531,(Sistrurus_catenatus:13.21021572,Sistrurus_miliarius:13.21021572):4.453009589):25.09318886):23.28725788,(Erpeton_tentaculatum:62.60191334,((Hydrophis_platurus:50.59035128,((Psammophis_schokari:12.87040766,Psammophis_sibilans:12.87040766):30.34123646,(Boaedon_lineatus:39.12151248,Atractaspis_bibronii:39.12151248):4.090131642):7.378707161):9.229059833,((Natrix_maura:17.53472144,(Natrix_natrix:11.04962614,Natrix_tessellata:11.04962614):6.485095304):37.13587306,((Hydrodynastes_gigas:25.14015664,(Sibon_nebulatus:22.23513215,Imantodes_cenchoa:22.23513215):2.905024493):26.03991738,(Calamaria_gervaisii:44.66177197,(Boiga_irregularis:25.49108441,(Opheodrys_aestivus:21.52475454,(Pantherophis_guttatus:13.45031364,Elaphe_dione:13.45031364):8.0744409):3.96632986):19.17068757):6.518302049):3.490520483):5.148816605):2.782502229):3.44175871):11.65096147):7.353989165):4.280429687):15.50794956):57.42525224):5.396905069):5.28845239):7.576218136)Squamates:99.95330423):37.85212348);
