# Supplementary material for: Less need for differentiation? Intestinal length of reptiles as compared to mammals
Source: PLoS One. 2021 Jul 2;16(7):e0253182. doi: 10.1371/journal.pone.0253182 (PMC8253402; doi:10.1371/journal.pone.0253182)
Supplement: S3 File — Full dataset. (XLSX) [file pone.0253182.s003.xlsx]

## Sheet: All data
Order	Familiy	Genus_species as in tree	Species as in publication	English	Sex	Status	n	Preservation	Data_collection	n_Small Intestine	Body mass_Small Intestine	Small Intestine Length	n_Large Intestine	Body mass_Large Intestine	Large Intestine Length	n_Caecum	Body mass_Caecum	Caecum Length	n_Total Intestine	Body mass_Total Intestine	Total Intestine Length	n_Small Intestine	Snout Vent Length_Small Intestine	Carapace Length__Small Intestine	Small Intestine Length	n_Large Intestine	Snout Vent Length_Large Intestine	Carapace Length_Large Intestine	Large Intestine Length	n_Caecum	Snout Vent Length_Caecum	Carapace Length_Caecum	Caecum Length	n_Total Intestine	Snout Vent Length_Total Intestine	Carapace Length_Total Intestine	Total Intestine Length	Source	Source SVL/Carapace Length Equation
											g	cm		g	cm		g	cm		g	cm		cm	cm	cm		cm	cm	cm		cm	cm	cm		cm		cm
Testudines	Chelidae	Acanthochelys_spixii	Acanthochelys_spixii	Black spiny necked swamp turtle		pet	1	formalin	literature													1	20		46.8	1	20		3.8					1	20		50.6	Bauer (2002)
Testudines	Chelidae	Acanthochelys_spixii	Acanthochelys_spixii	Black spiny necked swamp turtle		pet	1	formalin	literature													1	21.5		33.5	1	21.5		4					1	21.5		37.5	Bauer (2002)
Testudines	Chelidae	Acanthochelys_spixii	Acanthochelys_spixii	Black spiny necked swamp turtle		pet	1	formalin	literature													1	24		53.3	1	24		4.2					1	24		57.5	Bauer (2002)
Squamata	Lacertidae	Acanthodactylus_pardalis	Acanthodactylus_pardalis	Leopard fringe-fingered lizard	m	experimental	5		literature	5	4.82	4.85	5	4.82	1.32				5	4.82	6.17	5	5.9		4.85	5	5.9		1.32					5	5.9		6.2	Herrel et al. (2004)	Meiri (2010)
Squamata	Agamidae	Acanthosaura_lepidogaster	Acanthosaura_lepidogaster	Brown pricklepe	f	pet	1	frozen	literature										1	30.92	15.7																	Schneemeier (2008)
Squamata	Agamidae	Acanthosaura_lepidogaster	Acanthosaura_lepidogaster	Brown pricklepe	f	pet	1	frozen	literature										1	58.04	22.1													1	13.6		22.1	Schneemeier (2008)
Squamata	Agamidae	Acanthosaura_lepidogaster	Acanthosaura_lepidogaster	Brown pricklepe	m	pet	1	frozen	literature										1	41.26	17.6													1	13		17.6	Schneemeier (2008)
Squamata	Agamidae	Acanthosaura_lepidogaster	Acanthosaura_lepidogaster	Brown pricklepe	f	pet	1	frozen	literature										1	41.23	22.5													1	12.7		22.5	Schneemeier (2008)
Squamata	Acrochorididae	Acrochordus_javanicus	Acrochordus_javanicus	Elephant trunk snake	unknown	pet	1		literature	1	541.614	142	1	541.614	8.9				1	541.614	150.9																	Billing (1987)
Squamata	Typhlopidae	Afrotyphlops_punctatus	Typhlops_hallowelli	Spotted blind ske	unknown	pet	1		literature	1	14.8044	11.3	1	14.8044	2.4				1	14.8044	13.8																	Billing (1987)
Squamata	Agamidae	Agama_agama	Agama_agama	Common agama	unknown	unknown	1	formalin	literature	1	18.84	12.2	1	18.84	5	1	18.84	0.6	1	18.84	17.8	1	9.3		12.2	1	9.3		5	1	9.3		0.6	1	9.3		17.8	Lönnberg (1902)	Meiri (2010)
Testudines	Testudinidae	Aldabrachelys_gigantea	Dipsochelys gigantea	Aldara giant tortoise	unknown	pet	1	formalin	literature													1	52		80.5	1	52		176					1	52		256.5	Bauer (2002)
Crocodylia	Alligatoridae	Alligator_mississippiensis	Alligator_mississippiensis	American alligator	unknown	experimental	5	fresh	literature	5	4032	51.3	5	4032	8.8				5	4032	61.2																	Slay (2015)
Crocodylia	Alligatoridae	Alligator_mississippiensis	Alligator_mississippiensis	American alligator	unknown	experimental	5	fresh	literature	5	4052	53.2	5	4052	7.4				5	4052	60.6																	Slay (2015)
Crocodylia	Alligatoridae	Alligator_mississippiensis	Alligator_mississippiensis	American alligator	unknown	experimental	4	fresh	literature	4	1312.5	59.1	4	1312.5	6.2				4	1312.5	65.3																	Tracy et al. (2015)
Squamata	Iganuidae	Amblyrhynchus_cristatus	Amblyrhynchus_cristatus	Marine iguana	unknown	wild	1	fresh	literature	1	1600	46	1	1600	49				1	1600	95	1	33		46	1	33		49					1	33		95	Mackie et al. (2004)
Squamata	Iganuidae	Amblyrhynchus_cristatus	Amblyrhynchus_cristatus	Marine iguana	unknown	wild	1	fresh	literature	1	1300	26	1	1300	30				1	1300	56	1	30		26	1	30		30					1	30		56	Mackie et al. (2004)
Squamata	Iganuidae	Amblyrhynchus_cristatus	Amblyrhynchus_cristatus	Marine iguana	unknown		1	formalin	literature	1	1403.8	60	1	1403.8	44.8	1	1403.8	1.2	1	1403.8	106	1	32		60	1	32		44.8	1	32		1.2	1	32		106	Lönnberg (1902)
Squamata	Teiidae	Ameiva_ameiva	Ameiva_ameiva	Giant ameiva	unknown	unknown	1	formalin	literature	1	36.68	11.8	1	36.68	3				1	36.68	14.8	1	10.7		11.8	1	10.7		3					1	10.7		14.8	Lönnberg (1902)	Meiri (2010)
Squamata	Agamidae	Amphibolurus_muricatus	Amphibolurus_muricatus	Jacky lizard	unknown	unknown	1	formalin	literature	1	24.28	9.6	1	24.28	3.9	1	24.28	0.6	1	24.28	14.1	1	10.1		9.6	1	10.1		3.9	1	10.1		0.6	1	10.1		14.1	Lönnberg (1902)	Meiri (2010)
Squamata	Anguidae	Anguis_fragilis	Anguis_fragilis	Slow worm	m	wild	2	fresh	literature	2	8.03	4.62	2	8.03	1.59				2	8.03	6.21																	Przystalski (1980)
Squamata	Anguidae	Anguis_fragilis	Anguis_fragilis	Slow worm	m	wild	2	fresh	literature	2	21.45	6.96	2	21.45	1.61				2	21.45	8.57																	Przystalski (1980)
Squamata	Anguidae	Anguis_fragilis	Anguis_fragilis	Slow worm	f	wild	2	fresh	literature	2	11.45	8.96	2	11.45	1.34				2	11.45	10.3																	Przystalski (1980)
Squamata	Aniliidae	Anilius_scytale	Anilius_scytale	Coral Cylinder Snake	unknown	pet	1		literature	1	3.98745	9.6	1	3.98745	2.9	1	3.98745	0.6	1	3.98745	13.1																	Billing (1987)
Squamata	Dactyloidae	Anolis_carolinensis	Anolis_principalis	Green anole	unknown	unknown	1	formalin	literature	1	6.342	7.2	1	6.342	1.55	1	6.342	0.25	1	6.342	9	1	6.3		7.2	1	6.3		1.55	1	6.3		0.25	1	6.3		9	Lönnberg (1902)	Meiri (2010)
Squamata	Lacertidae	Archaeolacerta_bedriagae	Lacerta_bedriagae	Bedriaga`s rock lizard	m	experimental	5		literature	5	7.29	4.49	5	7.29	1.42				5	7.29	5.91	5	6.79		4.49	5	6.79		1.42					5	6.79		5.9	Herrel et al. (2004)	Meiri (2010)
Squamata	Teiidae	Aspidoscelis_sexlineata	Cnemidophorus sexlineatus	Six lined racerunner	unknown	unknown	1	formalin	literature	1	9.37	5.4	1	9.37	2.5				1	9.37	7.9	1	6.9		5.4	1	6.9		2.5					1	6.9		7.9	Lönnberg (1902)	Meiri (2010)
Squamata	Lamprophiidae	Atractaspis_bibronii	Atractaspis_bibronii	Southern stilett snake	unknown	pet	1		literature	1	16.3339	12.1	1	16.3339	3.9	1	16.3339	0.1	1	16.3339	16																	Billing (1987)
Squamata	Corytophanidae	Basiliscus_basiliscus	Basiliscus_basiliscus	Common basilisk	m	pet	1	frozen	literature										1	25.18	10.3													1	10.3		10.3	Schneemeier (2008)
Squamata	Corytophanidae	Basiliscus_basiliscus	Basiliscus_basiliscus	Common basilisk	m	pet	1	frozen	literature										1	18.94	9.2													1	9.3		9.2	Schneemeier (2008)
Squamata	Corytophanidae	Basiliscus_plumifrons	Basiliscus_plumifrons	Green basilisk	m	pet	1	frozen	literature										1	194.95	27																	Schneemeier (2008)
Squamata	Viperidae	Bitis_arietans	Bitis_arietans	Puff adder	unknown	pet	1		literature	1	2295.22	63.8	1	2295.22	26.4				1	2295.22	90.2																	Billing (1987)
Squamata	Boidae	Boa_constrictor	Boa_constrictor	Common boa	unknown	pet	1		literature	1	338.687	18.4	1	338.687	24.8	1	338.687	2.5	1	338.687	45.7																	Billing (1987)
Squamata	Lamprophiidae	Boaedon_lineatus	Boaedon_lineatus	Striped house snake	unknown	pet	1		literature	1	350.335	52.2	1	350.335	19.4	1	350.335	2.2	1	350.335	73.8																	Billing (1987)
Squamata	Colubridae	Boiga_irregularis	Boiga_irregularis	Brown tree snake	both	experimental	4	fresh	literature	4	79.7	32.88										4	93.3		32.88													Jackson et al. (2000)
Squamata	Colubridae	Boiga_irregularis	Boiga_irregularis	Brown tree snake	both	experimental	4	fresh	literature	4	79.7	32.63										4	93.3		32.63													Jackson et al. (2000)
Squamata	Colubridae	Boiga_irregularis	Boiga_irregularis	Brown tree snake	both	experimental	4	fresh	literature	4	79.7	37.3										4	93.3		37.3													Jackson et al. (2000)
Squamata	Colubridae	Boiga_irregularis	Boiga_irregularis	Brown tree snake	both	experimental	4	fresh	literature	4	79.7	37.57										4	93.3		37.57													Jackson et al. (2000)
Squamata	Colubridae	Boiga_irregularis	Boiga_irregularis	Brown tree snake	both	experimental	4	fresh	literature	4	79.7	43.5										4	93.3		43.5													Jackson et al. (2000)
Squamata	Colubridae	Boiga_irregularis	Boiga_irregularis	Brown tree snake	both	experimental	4	fresh	literature	4	79.7	40.46										4	93.3		40.46													Jackson et al. (2000)
Squamata	Pythonidae	Bothrochilus_albertisii	Liasis_albertisii	Northern white lipped python		pet	1		literature	1	523.218	32	1	523.218	14.5	1	523.218	2.5	1	523.218	49																	Billing (1987)
Squamata	Iguanidae	Brachylophus_fasciatus	Brachylophus_fasciatus	Lau banded iguana	unknown	unknown	1	formalin	literature	1	107.98	18.5	1	107.98	6	1	107.98	1	1	107.98	25.5	1	13.5		18.5	1	13.5		6	1	13.5		1	1	13.5		25.5	Lönnberg (1902)	Meiri (2010)
Squamata	Iguanidae	Brachylophus_fasciatus	Brachylophus_fasciatus	Lau banded iguana	m	unknown	1	fresh	this study	1	195.2	17.2	1	195.2	6.546	1	195.2	0.774	1	195.2	24.52	1	19.5		17.2	1	19.5		6.54	1	19.5		0.774	1	19.5		24.514	This study, M. Clauss
Squamata	Agamidae	Bronchocela_jubata	Calotes_jubatus	Maned forest lizard	unknown	unknown	1	formalin	literature	1	50.28	14	1	50.28	5	1	50.28	0.8	1	50.28	19.8	1	12.8		14	1	12.8		5	1	12.8		0.8	1	12.8		19.8	Lönnberg (1902)	Meiri (2010)
Squamata	Calamariidae	Calamaria_gervaisii	Calamaria_mindorensis	Gervals worm snake	unknown	pet	1		literature	1	2.47028	5.7	1	2.47028	2.2	1	2.47028	0.1	1	2.47028	8																	Billing (1987)
Testudines	Cheloniidae	Caretta_caretta	Caretta_caretta	Loggerhead turtle	unknown	wild	1	fresh	literature	1	7555	164	1	7555	148				1	7555	312	1		31	164	1		31	148					1		31	312	Valente et al. (2008)	Hirth (1982)
Testudines	Cheloniidae	Caretta_caretta	Caretta_caretta	Loggerhead turtle	unknown	wild	1	fresh	literature	1	8138	135	1	8138	120				1	8138	255	1		32	135	1		32	120					1		32	255	Valente et al. (2008)	Hirth (1982)
Testudines	Carettochelyidae	Carettochelys_insculpta	Carettochelys_insculpta	Pig nosed turtle	unknown	pet	1	formalin	literature													1	21.3		68													Bauer (2002)
Testudines	Carettochelyidae	Carettochelys_insculpta	Carettochelys_insculpta	Pig nosed turtle	unknown	pet	1	formalin	literature													1	17		56.5													Bauer (2002)
Squamata	Viperidae	Causus_rhombeatus	Causus_rhombeatus	Rhombic night snake	unknown	pet	1		literature	1	83.1361	21.5	1	83.1361	8.5				1	83.1361	30																	Billing (1987)
Testudines	Testudinidae	Centrochelys_sulcata	Centrochelys_sulcata	African spurred tortoise	unknown	pet	1	formalin	literature													1	85		69.5	1	85		161					1	85		230.5	Bauer (2002)
Testudines	Testudinidae	Centrochelys_sulcata	Centrochelys_sulcata	African spurred tortoise	unknown	pet	1	formalin	literature													1	18.4		22.5	1	18.4		43					1	18.4		65.5	Bauer (2002)
Testudines	Testudinidae	Centrochelys_sulcata	Centrochelys_sulcata	African spurred tortoise	unknown	unknown	1	fresh	this study	1	10	86.63	1	10	161.37				1	50	248	1			86.83	1			161.37					1			248.2	This study
Squamata	Viperidae	Cerastes_vipera	Cerastes_vipera	Sahara Sand Viper	unknown	pet	1		literature	1	26.4945	8.3	1	26.4945	3.4				1	26.4945	11.7																	Billing (1987)
Squamata	Scincidae	Chalcides_chalcides	Chalcides_lineatus	Italian three toed skink	unknown		1	formalin	literature	1	13.41	3.8	1	13.41	2.4	1	13.41	0.25	1	13.41	6.45	1	9.2		3.8	1	9.2		2.4	1	9.2		0.3	1	9.2		6.5	Lönnberg (1902)	Meiri (2010)
Squamata	Scincidae	Chalcides_ocellatus	Chalcides_ocellatus	Ocellated skink	unknown	unknown	1	formalin	literature	1	13.41	8.3	1	13.41	3	1	13.41	0.5	1	13.41	11.8	1	9.2		8.3	1	9.2		3	1	9.2		0.5	1	9.2		11.8	Lönnberg (1902)	Meiri (2010)
Squamata	Chamaeleonidae	Chamaeleo_calyptratus	Chamaeleo_calyptratus	Veiled chameleon	m	pet	1	frozen	literature										1	224.21	31.4																	Schneemeier (2008)
Squamata	Chamaeleonidae	Chamaeleo_calyptratus	Chamaeleo_calyptratus	Veiled chameleon	m	pet	1	frozen	literature										1	142.54	13.8																	Schneemeier (2008)
Squamata	Chamaeleonidae	Chamaeleo_calyptratus	Chamaeleo_calyptratus	Veiled chameleon	m	pet	1	frozen	literature										1	76.12	29.9																	Schneemeier (2008)
Squamata	Chamaeleonidae	Chamaeleo_calyptratus	Chamaeleo_calyptratus	Veiled chameleon	f	pet	1	frozen	literature										1	9.25	15.6													1	7		15.6	Schneemeier (2008)
Squamata	Chamaeleonidae	Chamaeleo_calyptratus	Chamaeleo_calyptratus	Veiled chameleon	m	unknown	1	fresh	this study	1	231	27.01	1	231	6.84	1	231	3.78	1	231	37.63	1	22.6		27.01	1	22.6		6.84	1	22.6		3.78	1	22.6		37.63	This study, M. Edwards
Squamata	Chamaeleonidae	Chamaeleo_laevigatus	Chamaeleo_laevigatus	Smooth chameleon	m	pet	1	frozen	literature										1	30.97	19.6																	Schneemeier (2008)
Squamata	Chamaeleonidae	Chamaeleo_laevigatus	Chamaeleo_laevigatus	Smooth chameleon	m	pet	1	frozen	literature										1	34.21	16													1	13		16	Schneemeier (2008)
Squamata	Chamaeleonidae	Chamaeleo_laevigatus	Chamaeleo_laevigatus	Smooth chameleon	f	pet	1	frozen	literature										1	58.24	16.4													1	14.3		16.4	Schneemeier (2008)
Squamata	Chamaeleonidae	Chamaeleo_laevigatus	Chamaeleo_laevigatus	Smooth chameleon	f	pet	1	frozen	literature										1	46.99	13.9													1	13.2		13.9	Schneemeier (2008)
Squamata	Chamaeleonidae	Chamaeleo_laevigatus	Chamaeleo_laevigatus	Smooth chameleon	m	pet	1	frozen	literature										1	23.28	7.5													1	11.2		7.5	Schneemeier (2008)
Squamata	Chamaeleonidae	Chamaeleo_laevigatus	Chamaeleo_laevigatus	Smooth chameleon	m	pet	1	frozen	literature										1	29.98	13													1	12.5		13	Schneemeier (2008)
Squamata	Chamaeleonidae	Chamaeleo_laevigatus	Chamaeleo_laevigatus	Smooth chameleon	m	pet	1	frozen	literature										1	24.91	16.5													1	12.5		16.5	Schneemeier (2008)
Squamata	Chamaeleonidae	Chamaeleo_laevigatus	Chamaeleo_laevigatus	Smooth chameleon	m	pet	1	frozen	literature										1	21.22	13													1	10		13	Schneemeier (2008)
Squamata	Chamaeleonidae	Chamaeleo_laevigatus	Chamaeleo_laevigatus	Smooth chameleon	f	pet	1	frozen	literature										1	6.29	9.8													1	8.5		9.8	Schneemeier (2008)
Squamata	Chamaeleonidae	Chamaeleo_laevigatus	Chamaeleo_laevigatus	Smooth chameleon	m	pet	1	frozen	literature										1	10.28	16.2													1	7.4		16.2	Schneemeier (2008)
Testudines	Chelidae	Chelodina_reimanni	Chelodina_reimanni	Reimanns snake necked turtle	unknown	pet	1	formalin	literature													1	27		38.6	1	27		4.5					1	27		43.1	Bauer (2002)
Testudines	Chelidae	Chelodina_reimanni	Chelodina_reimanni	Reimanns snake necked turtle	unknown	pet	1	formalin	literature													1	28.1		30.1	1	28.1		4					1	28.1		34.1	Bauer (2002)
Testudines	Chelidae	Chelodina_reimanni	Chelodina_reimanni	Reimanns snake necked turtle	unknown	pet	1	formalin	literature													1	20.7		23.2	1	20.7		3					1	20.7		26.2	Bauer (2002)
Testudines	Cheloniidae	Chelonia_mydas	Chelonia_mydas	Green turte	unknown	wild	1	fresh	literature	1	50000	312	1	50000	611	1	50000	42	1	50000	965																	Bjorndal (1979)
Testudines	Cheloniidae	Chelonia_mydas	Chelonia_mydas	Green turle	unknown	wild	1	fresh	literature	1	82000	297	1	82000	850	1	82000	52	1	82000	1199																	Bjorndal (1979)
Testudines	Cheloniidae	Chelonia_mydas agassizii	Chelonia_mydas agassizii	East pacific green turtle	unknown	wild	1	fresh	literature	1	36000	248	1	36000	332				1	36000	580	1		63.7	248	1		63.7	332					1		63.7	580	Amorocho et al. (2008)
Testudines	Testudinidae	Chelonoidis_carbonarius	Chelonoidis_carb.	Red footed tortoise	unknown	pet	1	formalin	literature													1	18.5		22.2	1	18.5		34.6									Bauer (2002)
Testudines	Testudinidae	Chelonoidis_denticulatus	Chelonoidis_dent.	Yellow footed tortoise	unknown	pet	1	formalin	literature													1	13		16	1	13		16					1	13		32	Bauer (2002)
Testudines	Testudinidae	Chelonoidis_denticulatus	Chelonoidis_dent.	Yellow footed tortoise	unknown	pet	1	formalin	literature													1	21.5		28.7	1	21.5		35					1	21.5		63.7	Bauer (2002)
Testudines	Testudinidae	Chelonoidis_niger	Chelonoidis_niger	Floreana giant tortoise	unknown	unknown	1	fresh	this study	1	28200	81.8	1	28200	114.2				1	28200	196																	This study
Testudines	Chelidae	Chelus_fimbriatus	Chelus_fimbriatus	Mata mata	unknown	pet	1	formalin	literature													1	19		36.5	1	19		3					1	19		39.5	Bauer (2002)
Testudines	Chelydridae	Chelydra_serpentina	Chelydra_serpentina	Snapping turtle	unknown	pet	1	frozen	literature	1	14000	111	1	14000	51				1	14000	162																	Kopsch (2006)
Testudines	Chelydridae	Chelydra_serpentina	Chelydra_serpentina	Snapping turtle	unknown	pet	1	formalin	literature	1		93.5	1		27.5				1		121	1	41.5		93.5	1	41.5		27.5					1	41.5		121	Bauer (2002)
Testudines	Chelydridae	Chelydra_serpentina	Chelydra_serpentina	Snapping turtle	unknown	pet	1	formalin	literature	1		38.6	1		8.7				1		47.3	1	19		38.6	1	19		8.7					1	19		47.3	Bauer (2002)
Testudines	Chelydridae	Chelydra_serpentina	Chelydra_serpentina	Snapping turtle	unknown	pet	1	formalin	literature	1		30.8	1		8.6				1		39.4	1	16		30.8	1	16		8.6					1	16		39.4	Bauer (2002)
Testudines	Testudinidae	Chersina_angulata	Chersina_angulata	Angulate tortoise	unknown	pet	1	formalin	literature													1	15		17.1	1	15		38.2					1	15		55.3	Bauer (2002)
Testudines	Testudinidae	Chersina_angulata	Chersina_angulata	Angulate tortoise	unknown	pet	1	formalin	literature													1	18.5		21.2	1	18.5		47.8					1	18.5		69	Bauer (2002)
Squamata	Boidae	Chilabothrus_striatus	Epicrates_striatus	Hispaniola Boa	unknown	pet	1		literature	1	58.2981	22.4	1	58.2981	6.7				1	58.2981	29.1																	Billing (1987)
Squamata	Teiidae	Cnemidophorus_murinus	Cnemidophorus_murinus	Laurents whiptail	unknown	unknown	1	formalin	literature	1	52.39	23.5	1	52.39	6.5				1	52.39	30	1	12		23.5	1	12		6.5					1	12		30	Lönnberg (1902)	Meiri (2010)
Squamata	Iganuidae	Conolophus_subcristatus	Conolophus_subcristatus	Galapagos land igua	unknown	unknown	1	formalin	literature	1	3995.86	131	1	3995.86	56				1	3995.86	187	1	45.5		131	1	45.5		56					1	45.5		187	Lönnberg (1902)	Meiri (2010)
Squamata	Boidae	Corallus_annulatus	Corallus_annulatus	Ringed tree boa	unknown	unknown	1		this study	1	1350	64.4	1	1350	11				1	1350	75.4	1	156.5		64.4	1	156.5		11					1	156.5		75.4	This study, M. Edwards
Squamata	Boidae	Corallus_hortulanus	Corallus_enydris	Amazon tree boa	unknown	unknown	1		literature	1	23.541	13.4	1	23.541	7.5	1	23.541	0.2	1	23.541	21.1																	Billing (1987)
Squamata	Cordylidae	Cordylus_cordylus	Cordylus_cordylus	Cape girdled lizard	f	pet	1	frozen	literature		42.15								1	42.15	17.7																	Schneemeier (2008)
Squamata	Scincidae	Corucia_zebrata	Corucia_zebrata	Solomon island skink	unknown	unknown	1	frozen	this study	1	515	27.5	1	515	16	1	515	2.2	1	515	45.7	1	26		27.5	1	26		16	1	26		2.2	1	26		45.7	This study, M. Clauss
Squamata	Scincidae	Corucia_zebrata	Corucia_zebrata	Solomon island skink	unknown	unknown	1	frozen	this study	1	600	37	1	600	17	1	600	2.3	1	600	56.3	1	27.5		37	1	27.5		17	1	27.5		2.3	1	27.5		56.3	This study, M. Clauss
Crocodylia	Crocodylidae	Crocodylus_porosus	Crocodylus_porosus	Saltwater crocodile	unknown	experimental	5	fresh	literature	5	812	63.8	5	812	4.7				5	812	68.5																	Tracy et al. (2015)
Squamata	Viperidae	Crotalus_atrox	Crotalus_atrox	Western diamondback rattlesnake	unknown	pet	1		literature	1	633.416	34	1	633.416	19.5				1	633.416	53.5																	Billing (1987)
Squamata	Crotaphytidae	Crotaphytus_collaris	Crotaphytus_collaris	Common collared lizard	m	pet	1	frozen	literature		21.43								1	21.43	21					1												Schneemeier (2008)
Squamata	Iganuidae	Ctenosaura_acanthura	Ctenosaura_acanthura	Northeastern spinytail iguana	unknown		1	formalin	literature	1	1680.95	74	1	1680.95	30				1	1680.95	104	1	34		74	1	34		30					1	34		104	Lönnberg (1902)	Meiri (2010)
Squamata	Cylindrophiidae	Cylindrophis_maculatus	Cylindrophis_maculatus	Ceylonese cylinder snake	unknown	pet	1		literature	1	7.36625	9.8	1	7.36625	3.2	1	7.36625	0.4	1	7.36625	13.4																	Billing (1987)
Squamata	Cylindrophiidae	Cylindrophis_ruffus	Cylindrophis_rufus	Common pipe snake	unknown	pet	1		literature	1	2.9895	7.4	1	2.9895	1.6	1	2.9895	0.3	1	2.9895	9.3																	Billing (1987)
Squamata	Gekkonidae	Cyrtodactylus_louisiadensis	Cyrtodactylus_louisiadensis	Ring tailed gecko	unknown	unknown	1	formalin	literature	1	25.23	12	1	25.23	3.3				1	25.23	15.3	1	10.8		12	1	10.8		3.3					1	10.8		15.3	Lönnberg (1902)	Meiri (2010)
Squamata	Viperidae	Daboia_palaestinae	Vipera_palaestinae	Palestine viper	unknown	pet	1		literature	1	551.409	48.7	1	551.409	18.7				1	551.409	67.4																	Billing (1987)
Squamata	Lacertidae	Dalmatolacerta_oxycephala	Dalmatolacerta_oxycephala	Sharp-snouted rock lizard	m	experimental	5		literature	5	4.89	5.24	5	4.89	1.39				5	4.89	6.63	5	5.93		5.24	5	5.93		1.39					5	5.93		6.63	Herrel et al. (2004)	Meiri (2010)
Squamata	Pygopodidae	Delma_fraseri	Delma_fraseri	Frasers delma	unknown	unknown	1	formalin	literature	1	4.38	4.2	1	4.38	1.6				1	4.38	5.8	1	9		4.2	1	9		1.6					1	9		5.8	Lönnberg (1902)	Meiri (2010)
Testudines	Dermochelyidae	Dermochelys_coriacea	Dermochelys_coriacea	Leatherbeack turtle	unknown	captive	1	fresh	literature										1	224000	1196																	Dunlap (1955)
Squamata	Iganuidae	Dipsosaurus_dorsalis	Dipsosaurus_dorsalis	Desert Iguana	unknown	experimental	4	fresh	literature	4	71	18																										Karasov et al. (1985)	Meiri (2010)
Squamata	Teiidae	Dracaena_guianensis	Dracaena_guianensis	Northern caiman lizard	m	unknown	1	fresh	this study	1	1830	50.5	1	1830	20	1	1830	2.9	1	1830	73.4	1	41		50.5	1	41		20	1	41		2.9	1	41		73.4	This study, M. Edwards
Squamata	Agamidae	Draco_cornutus	Draco_cornutus	No english name found	unknown	unknown	1	formalin	literature	1	8.22	6.4	1	8.22	2.1				1	8.22	8.5	1	7.1		6.4	1	7.1		2.1					1	7.1		8.5	Lönnberg (1902)	Meiri (2010)
Squamata	Agamidae	Draco_haematopogon	Draco_haematopogon	No english name found	unknown	unknown	1	formalin	literature	1	9.73	5.5	1	9.73	2	1	9.73	0.4	1	9.73	7.9	1	7.5		5.5	1	7.5		2	1	7.5		0.4	1	7.5		7.9	Lönnberg (1902)	Meiri (2010)
Squamata	Viperidae	Echis_carinatus	Echis_carinatus	Saw-scaled viper	unknown	pet	1		literature	1	64.7563	17.1	1	64.7563	10.8				1	64.7563	27.9																	Billing (1987)
Squamata	Colubridae	Elaphe_dione	Elaphe_dione	Steppes ratsnake	unknown	pet	1		literature	1	142.074	17.2	1	142.074	7				1	142.074	24.2																	Billing (1987)
Testudines	Chelidae	Elseya_novaeguineae	Elseya_novaeguineae	New guinea snapping turtle	unknown	pet	1	formalin	literature													1	18.7		36	1	18.7		5.4					1	18.7		41.4	Bauer (2002)
Testudines	Chelidae	Emydura_subglobosa	Emydura_subglobosa	Red bellied short necked turtle	unknown	pet	1	formalin	literature													1	15.2		41.9	1	15.2		4					1	15.2		45.9	Bauer (2002)
Testudines	Chelidae	Emydura_subglobosa	Emydura_subglobosa	Red bellied short necked turtle	unknown	pet	1	formalin	literature													1	13		33.3	1	13		3.5					1	13		36.8	Bauer (2002)
Testudines	Cheloniidae	Eretmochelys_imbricata	Eretmochelys_imbricata	Hawksbill turtle	unknown	pet	1	formalin	literature													1	23.5		179.5	1	23.5		4.5					1	23.5		184	Bauer (2002)
Squamata	Homalopsidae	Erpeton_tentaculatum	Erpeton_tentaculatum	Tentacled snake	unknown	pet	1		literature	1	16.8355	20.1	1	16.8355	2.8				1	16.8355	22.9																	Billing (1987)
Squamata	Boidae	Eryx_conicus	Eryx_conicus	Rough scaled sand boa	unknown	pet	1		literature	1	179.57	22.9	1	179.57	9.4	1	179.57	1.6	1	179.57	33.9																	Billing (1987)
Squamata	Eublepharidae	Eublepharis_macularius	Eublepharis_macularius	Western indian leopard gecko	m	pet	1	frozen	literature										1	35.55	10.5																	Schneemeier (2008)
Squamata	Eublepharidae	Eublepharis_macularius	Eublepharis_macularius	Western indian leopard gecko	m	pet	1	frozen	literature										1	14.14	12.5													1	8.8		12.5	Schneemeier (2008)
Squamata	Boidae	Eunectes_notaeus	Eunectes_notaeus	Yellow aconda	unknown	pet	1		literature	1	101.732	9.9	1	101.732	3.5				1	101.732	13.4																	Billing (1987)
Squamata	Scincidae	Eutropis_multifasciata	Mubuia_multifasciata	Common mabuya	unknown		1	formalin	literature	1	22.95	9.1	1	22.95	3.7				1	22.95	12.8	1	10.2		9.1	1	10.2		3.7					1	10.2		12.8	Lönnberg (1902)	Meiri (2010)
Squamata	Chamaeleonidae	Furcifer_outstaleti	Chamaeleo_outstaleti	No english me found	f	pet	1	frozen	literature										1	285.82	30.8													1	24		30.8	Schneemeier (2008)
Squamata	Chamaeleonidae	Furcifer_outstaleti	Chamaeleo_outstaleti	No english me found	m	pet	1	frozen	literature										1	141.67	36.5													1	20.8		36.5	Schneemeier (2008)
Squamata	Lacertidae	Gallotia_atlantica	Gallotia_atlantica	Atlantic lizard	unknown	experimental	19		literature										19	5.26	8.53													19	6.08		8.5	Valido and Nogales (2003)	Meiri (2010)
Squamata	Lacertidae	Gallotia_galloti	Gallotia_galloti	Gallot`s lizard	m	experimental	5		literature	5	31.9332	11.48	5	31.9332	4.45				5	31.9332	15.93	5	11.2		11.48	5	11.2		4.45					5	11.2		15.9	Herrel et al. (2004)	Meiri (2010)
Squamata	Lacertidae	Gallotia_galloti	Gallotia_galloti	Gallot`s lizard	unknown	unknown	1	formalin	literature	1	19.6455	15.5	1	19.6455	4				1	19.6455	19.5	1	9.5		15.5	1	9.5		4					1	9.5		19.5	Lönnberg (1902)	Meiri (2010)
Testudines	Testudinidae	Geochelone_elegans	Geochelone_elegans	Indian star tortoise	unknown	pet	1	formalin	literature													1	11.5		16.5	1	11.5		26.3					1	11.5		42.8	Bauer (2002)
Testudines	Testudinidae	Geochelone_elegans	Geochelone_elegans	Indian star tortoise	unknown	pet	1	formalin	literature													1	10		12	1	10		24.3					1	10		36.3	Bauer (2002)
Testudines	Testudinidae	Geochelone_elegans	Geochelone_elegans	Indian star tortoise	unknown	pet	1	formalin	literature													1	10.5		13.6	1	10.5		23					1	10.5		36.6	Bauer (2002)
Testudines	Testudinidae	Geochelone_elegans	Geochelone_elegans	Indian star tortoise	unknown	pet	1	formalin	literature													1	21		35.1	1	21		52.5					1	21		87.6	Bauer (2002)
Testudines	Geoemydidae	Geoemyda_spengleri	Geoemyda_spengleri	Black breasted leaf turtle	unknown	pet	1	formalin	literature													1	13.2		19.5	1	13.2		4.2					1	13.2		23.7	Bauer (2002)
Testudines	Geoemydidae	Geoemyda_spengleri	Geoemyda_spengleri	Black breasted leaf turtle	unknown	pet	1	formalin	literature													1	13.4		26.6	1	13.4		4					1	13.4		30.6	Bauer (2002)
Testudines	Geoemydidae	Geoemyda_spengleri	Geoemyda_spengleri	Black breasted leaf turtle	unknown	pet	1	formalin	literature													1	12		19.7	1	12		3.3					1	12		23	Bauer (2002)
Testudines	Geoemydidae	Geoemyda_spengleri	Geoemyda_spengleri	Black breasted leaf turtle	unknown	pet	1	formalin	literature													1	13.2		19.5	1	13.2		4.2					1	13.2		23.7	Bauer (2002)
Testudines	Emydidae	Glyptemys_insculpta	Clemmys_insculpta	Wood turtle	unknown	pet	1	formalin	literature													1	20		43	1	20		6					1	20		49	Bauer (2002)
Testudines	Emydidae	Glyptemys_insculpta	Clemmys_insculpta	Wood turtle	unknown	pet	1	formalin	literature													1	14.3		25.7	1	14.3		3.8					1	14.3		29.5	Bauer (2002)
Testudines	Testudinidae	Gopherus_agassizii	Xerobates_agassizii	Mojave desert tortoise	unknown	wild	7	fresh	literature	7	2033	28.93	7	2033	52.41				7	2033	81.34																	Barboza et al. (1995)
Squamata	Helodermatidae	Heloderma_suspectum	Heloderma_suspectum	Gila monster	both	experimental	3	fresh	literature	3	476.55	36.68																										Christel et al. (2007)
Squamata	Helodermatidae	Heloderma_suspectum	Heloderma_suspectum	Gila monster	both	experimental	3	fresh	literature	3	476.55	42.53																										Christel et al. (2007)
Squamata	Helodermatidae	Heloderma_suspectum	Heloderma_suspectum	Gila monster	both	experimental	3	fresh	literature	3	476.55	44.79																										Christel et al. (2007)
Squamata	Helodermatidae	Heloderma_suspectum	Heloderma_suspectum	Gila monster	both	experimental	3	fresh	literature	3	476.55	41.4																										Christel et al. (2007)
Squamata	Gekkonidae	Hemidactylus_mabouia	Hemidactylus_mabouia	Tropical house gecko	unknown	wild	14	fresh	literature	14	5	5.38	14	5	1.66				14	5	7.04	14	6		5.38	14	6		1.66	14				14	6		7.04	Sartori et al. (2014)
Squamata	Gekkonidae	Hemidactylus_platyurus	Hemidactylus_platyurus	Flat tailed house gecko	unknown	unknown	1	formalin	literature	1	3.56	6.5	1	3.56	1.5				1	3.56	8	1	5.5		6.5	1	5.5		1.5	1				1	5.5		8	Lönnberg (1902)	Meiri (2010)
Testudines	Geoemydidae	Heosemys_annandalii	Hieremys_annandalii	Yellow headed temple turtle	unknown	pet	1	formalin	literature													1	33.5		61.8	1	33.5		67.3									Bauer (2002)
Testudines	Geoemydidae	Heosemys_spinosa	Heosemys_spinosa	Spiny turtle	unknown	pet	1	formalin	literature													1	27		24.7	1	27		16.8					1	27		41.5	Bauer (2002)
Squamata	Colubridae	Hydrodynastes_gigas	Cyclagras_gigas	False water cobra	unknown	pet	1		literature	1	1162.68	75	1	1162.68	16				1	1162.68	91																	Billing (1987)
Testudines	Chelidae	Hydromedusa_tectifera	Hydromedusa_tectifera	Argentine snake necked turtle	unknown	pet	1	formalin	literature													1	25.3		55.1	1	25.3		4.5					1	25.3		59.6	Bauer (2002)
Testudines	Chelidae	Hydromedusa_tectifera	Hydromedusa_tectifera	Argentine snake necked turtle	unknown	pet	1	formalin	literature													1	24		65.9	1	24		3.5					1	24		69.4	Bauer (2002)
Testudines	Chelidae	Hydromedusa_tectifera	Hydromedusa_tectifera	Argentine snake necked turtle	unknown	pet	1	formalin	literature													1	28		78.7	1	28		3.7					1	28		82.4	Bauer (2002)
Squamata	Elapidae	Hydrophis_platurus	Pelamis_platurus	Yellow bellied sea snake	unknown	pet	1		literature	1	14.6211	14	1	14.6211	5.8				1	14.6211	19.8																	Billing (1987)
Squamata	Agamidae	Hypsilurus_dilophus	Gonycephalus_dilophus	Crowned forest dragon	unknown	unknown	1	formalin	literature	1	111.79	16	1	111.79	4.5				1	111.79	20.5	1	16.6		16	1	16.6		4.5					1	16.6		20.5	Lönnberg (1902)	Meiri (2010)
Squamata	Iguanidae	Iguana_iguana	Iguana_iguana	Common green iguana	f	pet		frozen	literature							1	161.05	4	1	161.05	39																	Schneemeier (2008)
Squamata	Iguanidae	Iguana_iguana	Iguana_iguana	Common green iguana	m	pet		frozen	literature							1	79.9	5.7	1	79.9	30.3																	Schneemeier (2008)
Squamata	Iguanidae	Iguana_iguana	Iguana_iguana	Common green iguana	f	pet		frozen	literature							1	56.69	4.5	1	56.69	27.1																	Schneemeier (2008)
Squamata	Iguanidae	Iguana_iguana	Iguana_iguana	Common green iguana	m	pet		frozen	literature							1	32.98	4.2	1	32.98	33.2																	Schneemeier (2008)
Squamata	Iguanidae	Iguana_iguana	Iguana_iguana	Common green iguana	m	pet		frozen	literature							1	69.65	3.5	1	69.65	38.5																	Schneemeier (2008)
Squamata	Iguanidae	Iguana_iguana	Iguana_iguana	Common green iguana	m	pet		frozen	literature							1	35.03	2.8	1	35.03	32.4																	Schneemeier (2008)
Squamata	Iguanidae	Iguana_iguana	Iguana_iguana	Common green iguana	f	pet	1	frozen	literature							1	78.13	3.5	1	78.13	40.9									1	13.9		3.5	1	13.9		40.9	Schneemeier (2008)
Squamata	Iguanidae	Iguana_iguana	Iguana_iguana	Common green iguana	f	pet	1	frozen	literature							1	76.15	3.8	1	76.15	50.3									1	13.3		3.8	1	13.3		50.3	Schneemeier (2008)
Squamata	Iguanidae	Iguana_iguana	Iguana_iguana	Common green iguana	f	pet	1	frozen	literature							1	50.57	3.3	1	50.57	38.9									1	12		3.3	1	12		38.9	Schneemeier (2008)
Squamata	Iguanidae	Iguana_iguana	Iguana_iguana	Common green iguana	m	pet	1	frozen	literature							1	103.8	4	1	103.8	43.7									1	14		4	1	14		43.7	Schneemeier (2008)
Squamata	Iguanidae	Iguana_iguana	Iguana_iguana	Common green iguana	f	pet	1	frozen	literature							1	2929	7	1	2929	85.5									1	41.5		7	1	41.5		85.5	Schneemeier (2008)
Squamata	Iguanidae	Iguana_iguana	Iguana_iguana	Common green iguana	m	pet	1	frozen	literature							1	1947	10.5	1	1947	95									1	41		10.5	1	41		95	Schneemeier (2008)
Squamata	Iguanidae	Iguana_iguana	Iguana_iguana	Common green iguana	m	pet	1	frozen	literature							1	198.31	3.4	1	198.31	37.4									1	16.5		3.4	1	16.5		37.4	Schneemeier (2008)
Squamata	Iguanidae	Iguana_iguana	Iguana_iguana	Common green iguana	f	pet	1	frozen	literature							1	2271	14	1	2271	103									1	36		14	1	36		103	Schneemeier (2008)
Squamata	Iguanidae	Iguana_iguana	Iguana_iguana	Common green iguana	m	pet		frozen	literature							1	50.56	3.9	1	50.56	28																	Schneemeier (2008)
Squamata	Iguanidae	Iguana_iguana	Iguana_iguana	Common green iguana	f	pet		frozen	literature							1	27.5	3.3	1	27.5	27.1																	Schneemeier (2008)
Squamata	Iguanidae	Iguana_iguana	Iguana_iguana	Common green iguana	m	pet		frozen	literature							1	61.36	4.8	1	61.36	36.1																	Schneemeier (2008)
Squamata	Iguanidae	Iguana_iguana	Iguana_iguana	Common green iguana	unknown	unknown	1	formalin	literature	1	714.89	46	1	714.89	24	1	714.89	2.5	1	714.89	72.5	1	25.5		46	1	25.5		24	1	25.5		2.5	1	25.5		72.5	Lönnberg (1902)	Meiri (2010)
Squamata	Iguanidae	Iguana_iguana	Iguana_iguana	Common green iguana	unknown	unknown	1	fresh	this study	1	3365	51.8	1	3365	19.4	1	3365	11.6	1	3365	82.8																	This study, M. Edwards
Squamata	Colubridae	Imantodes_cenchoa	Imantodes_cenchoa	Blunthead tree snake	unknown	pet	1		literature	1	13.6127	10.8	1	13.6127	2.2				1	13.6127	13																	Billing (1987)
Squamata	Typhlopidae	Indotyphlops_braminus	Typhlina_bramina	Brahminy blind snake	unknown	pet	1		literature	1	0.669064	1.9	1	0.669064	0.8	1	0.669064	0.2	1	0.669064	2.9																	Billing (1987)
Testudines	Testudinidae	Kinixys_bellia	Kinixys_belliana	Bell`s hinge back tortoise	unknown	pet	1	formalin	literature													1	12.3		32	1	12.3		28.4									Bauer (2002)
Testudines	Testudinidae	Kinixys_spekii	Kinixys_spekii	Hinge-back tortoise	unknown	experimental	4	fresh	literature	4	1350	50.55	4	1350	15.31				4	1350	65.86	4		17.8	50.55	4		17.8	15.31					4		17.8	65.86	Hailey at al. (1997)
Squamata	Chamaeleonidae	Kinyongia_fischeri	Kinyongia_fischeri	Nguru blade-horned chameleon	m	unknown	1	fresh	this study	1	32.2	8.6	1	32.2	3.08	1	32.2	0.86	1	32.2	12.54																	This study, M. Edwards
Squamata	Lacertidae	Lacerta_agilis	Lacerta_agilis	Sand lizard	m	wild	2	fresh	literature	2	9.35	5.28	2	9.35	1.31				2	9.35	6.59																	Przystalski (1980)
Squamata	Lacertidae	Lacerta_agilis	Lacerta_agilis	Sand lizard	m	wild	2	fresh	literature	2	13.1	6.38	2	13.1	2.13				2	13.1	8.51																	Przystalski (1980)
Squamata	Lacertidae	Lacerta_agilis	Lacerta_agilis	Sand lizard	f	wild	2	fresh	literature	2	8.62	4.4	2	8.62	1.3				2	8.62	5.7																	Przystalski (1980)
Squamata	Lacertidae	Lacerta_agilis	Lacerta_agilis	Sand lizard	f	wild	2	fresh	literature	2	13.97	5.23	2	13.97	1.61				2	13.97	6.84																	Przystalski (1980)
Squamata	Lacertidae	Lacerta_bilineata	Lacerta_bilineata	Western green lizard	m	experimental	2		literature	2	16.97	7.1	2	16.97	3.99				2	16.97	11.09	2	9.04		7.1	2	9.04		3.99					2	9.04		11.1	Herrel et al. (2004)	Meiri (2010)
Squamata	Lacertidae	Lacerta_viridis	Lacerta_viridis	European green lizard	unknown	unknown	1	formalin	literature	1	39.14	9.7	1	39.14	3				1	39.14	12.7	1	12		9.7	1	12		3					1	12		12.7	Lönnberg (1902)	Meiri (2010)
Squamata	Lacertidae	Latastia_longicaudata	Latastia_longicaudata	Southern long-tailed lizard	m	experimental	3		literature	3	16.97	6.2	3	16.97	2.9				3	16.97	9.1	3	9.04		6.2	3	9.04		2.9					3	9.04		9.1	Herrel et al. (2004)	Meiri (2010)
Testudines	Cheloniidae	Lepidochelys_olivacea	Lepidochelys_olivacea	Olive ridley sea turtle	m	wild	1		literature	1	30000	240	1	30000	160				1	30000	400	1		58.5	240	1		58.5	160					1		58.5	400	Ming-bin et al. (2012)
Testudines	Geoemydidae	Leucocephalon_yuwonoi	Heosemys_yuwonoi	Sulawesi forest turtle	unknown	pet	1	formalin	literature													1	30.2		32.9	1	30.2		27					1	30.2		59.9	Bauer (2002)
Testudines	Geoemydidae	Leucocephalon_yuwonoi	Heosemys_yuwonoi	Sulawesi forest turtle	unknown	pet	1	formalin	literature													1	25		24.6	1	25		29.6					1	25		54.2	Bauer (2002)
Testudines	Geoemydidae	Leucocephalon_yuwonoi	Heosemys_yuwonoi	Sulawesi forest turtle	unknown	pet	1	formalin	literature													1	26.4		26.9	1	26.4		28.6					1	26.4		55.5	Bauer (2002)
Squamata	Liolaemidae	Liolaemus_bellii	Liolaemus_bellii	No english name found	unknown	wild/experimental	15	fresh	literature	15	12.1	8.1	15	12.1	2				15	12.1	10.1	15	7.3		8.1	15	7.3		2					15	7.3		10.1	Naya et al. (2008)
Squamata	Liolaemidae	Liolaemus_bellii	Liolaemus_bellii	No english name found	unknown	wild/experimental	15	fresh	literature	15	11.1	7.7	15	11.1	2				15	11.1	9.7	15	7.1		7.7	15	7.1		2					15	7.1		9.7	Naya et al. (2008)
Squamata	Liolaemidae	Liolaemus_bellii	Liolaemus_bellii	No english name found	unknown	wild/experimental	8	fresh	literature	8	10.5	5.4	8	10.5	1.2				8	10.5	6.6	8	7.1		5.4	8	7.1		1.2					8	7.1		6.6	Naya et al. (2008)
Squamata	Liolaemidae	Liolaemus_bellii	Liolaemus_bellii	No english name found	unknown	wild/experimental	15	fresh	literature	15	12.1	6.7	15	12.1	1.4				15	12.1	8.1	15	7.3		6.7	15	7.3		1.4					15	7.3		8.1	Naya et al. (2008)
Squamata	Liolaemidae	Liolaemus_bellii	Liolaemus_bellii	No english name found	unknown	wild/experimental	11	fresh	literature	11	10.3	7.2	11	10.3	2				11	10.3	9.2	11	7		7.2	11	7		2					11	7		9.2	Naya et al. (2008)
Squamata	Liolaemidae	Liolaemus_moradoensis	Liolaemus_moradoensis	No english name found	unknown	wild	10	fresh	literature	10	9.1	5.3	10	9.1	1.8				10	9.1	7.1	10	6.8		5.3	10	6.8		1.8					10	6.8		7.1	Naya et al. (2010)
Squamata	Liolaemidae	Liolaemus_moradoensis	Liolaemus_moradoensis	No english name found	unknown	experimental	10	fresh	literature	10	8.3	7.9	10	8.3	1.9				10	8.3	9.8	10	6.6		7.9	10	6.6		1.9					10	6.6		9.8	Naya et al. (2010)
Squamata	Liolaemidae	Liolaemus_moradoensis	Liolaemus_moradoensis	No english name found	unknown	wild	12	fresh	literature	12	8.2	6.5	12	8.2	1.9				12	8.2	8.4	12	6.7		6.5	12	6.7		1.9					12	6.7		8.4	Naya et al. (2010)
Squamata	Liolaemidae	Liolaemus_moradoensis	Liolaemus_moradoensis	No english name found	unknown	wild	10	fresh	literature	10	9.4	10.4	10	9.4	2.5				10	9.4	12.9	10	6.4		10.4	10	6.4		2.5					10	6.4		12.9	Naya et al. (2010)
Squamata	Liolaemidae	Liolaemus_nigroviridis	Liolaemus_nigroviridis	Black-green tree iguana	unknown	wild	14	fresh	literature	14	10.7	4.8	14	10.7	2				14	10.7	6.8	14	7.1		4.8	14	7.1		2					14	7.1		6.8	Naya et al. (2009)
Squamata	Liolaemidae	Liolaemus_nigroviridis	Liolaemus_nigroviridis	Black-green tree iguana	unknown	wild	14	fresh	literature	14	11.4	6	14	11.4	2.5				14	11.4	8.5	14	7.1		6	14	7.1		2.5					14	7.1		8.5	Naya et al. (2009)
Squamata	Liolaemidae	Liolaemus_nitidus	Liolaemus_nitidus	Shining tree iguana	unknown		1	formalin	literature	1	13.76	9.5	1	13.76	4				1	13.76	13.5	1	8		9.5	1	8		4					1	8		13.5	Lönnberg (1902)	Meiri (2010)
Squamata	Liolaemidae	Liolaemus_pictus chiloensis	Liolaemus_pictus chiloensis	Painted tree igua	unknown	wild	19	frozen	literature	19	5.6	7.189	19	5.6	1.867				19	5.6	9.056																	Vidal et al. (2010)
Squamata	Liolaemidae	Liolaemus_pictus chiloensis	Liolaemus_pictus chiloensis	Painted tree iguana	unknown	wild	17	frozen	literature	17	7.55	7.071	17	7.55	2.428				17	7.55	9.499																	Vidal et al. (2010)
Squamata	Liolaemidae	Liolaemus_pictus chiloensis	Liolaemus_pictus chiloensis	Painted tree iguana	unknown	wild	21	frozen	literature	21	5.29	7.919	21	5.29	1.87				21	5.29	9.789																	Vidal et al. (2010)
Squamata	Liolaemidae	Liolaemus_pictus chiloensis	Liolaemus_pictus chiloensis	Painted tree iguana	unknown	wild	17	frozen	literature	17	6.78	8.45	17	6.78	2.034				17	6.78	10.484																	Vidal et al. (2010)
Squamata	Liolaemidae	Liolaemus_pictus chiloensis	Liolaemus_pictus chiloensis	Painted tree iguana	unknown	wild	38	frozen	literature	38	5.95658	8.15655	38	5.95658	1.94337				38	5.95658	10.0999																	Vidal et al. (2010)
Squamata	Liolaemidae	Liolaemus_pictus talcanensis	Liolaemus_pictus talcanensis	Painted tree iguana	unknown	wild	16	frozen	literature	16	6.6	6.862	16	6.6	2.276				16	6.6	9.138																	Vidal et al. (2010)
Testudines	Trionychidae	Lissemys_punctata	Lissemys_punctata	Indian Flapshell turtle	unknown	pet	1	formalin	literature													1	26.5		64.3	1	26.5		6					1	26.5		70.3	Bauer (2002)
Squamata	Gekkonidae	Lygodactylus_verticillatus	Gecko_verticillatus	Mocquards dwarf gecko	unknown	unknown	1	formalin	literature	1	38.55	15.2	1	38.55	2.8	1	38.55	0.8	1	38.55	18.8	1	12.5		15.2	1	12.5		2.8	1	12.5		0.8	1	12.5		18.8	Lönnberg (1902)	Meiri (2010)
Testudines	Chelydridae	Macrochelys_temminckii	Macrochelys_temminckii	Alligator snapping turtle	unknown	pet	1	formalin	literature													1	30		47.3	1	30		15.5					1	30		62.8	Bauer (2002)
Squamata	Viperidae	Macrovipera_lebetina	Vipera_lebethina	Blunt nosed viper	unknown	pet	1		literature	1	832.152	33.5	1	832.152	22				1	832.152	55.5																	Billing (1987)
Testudines	Testudinidae	Malacochersus_tornieri	Malacochersus_tornieri	Pancake tortoise	unknown	pet	1	formalin	literature													1	14		15.5	1	14		13.9					1	14		29.4	Bauer (2002)
Testudines	Testudinidae	Malacochersus_tornieri	Malacochersus_tornieri	Pancake tortoise	unknown	pet	1	formalin	literature													1	17		19.4	1	17		16.7					1	17		36.1	Bauer (2002)
Testudines	Testudinidae	Malacochersus_tornieri	Malacochersus_tornieri	Pancake tortoise	unknown	pet	1	formalin	literature													1	15.8		18.9	1	15.8		25.8					1	15.8		44.7	Bauer (2002)
Squamata	Pythonidae	Malayopython_reticulatus	Malayopython_reticulatus	Reticulated python	unknown	experimental	3	fresh	literature	3	815	105.06										3	154.3		105.06													Ott and Secor (2006)
Squamata	Pythonidae	Malayopython_reticulatus	Malayopython_reticulatus	Reticulated python	unknown	experimental	3	fresh	literature	3	753	129.75										3	145.5		129.75													Ott and Secor (2006)
Squamata	Pythonidae	Malayopython_reticulatus	Malayopython_reticulatus	Reticulated python	unknown	unknown	1	fresh	this study	1	27500	167.8	1	27500	53.3	1	27500	9	1	27500	230.1	1	413		167.8	1	413		53.3	1	413		9	1	413		230.1	This study, M. Edwards
Testudines	Testudinidae	Manouria_emys	Manouria_emys	Asian giant tortoise	unknown	pet	1	formalin	literature													1	36		41	1	36		49.3					1	36		90.3	Bauer (2002)
Testudines	Testudinidae	Manouria_emys	Manouria_emys	Asian giant tortoise	unknown	pet	1	formalin	literature													1	43.5		51.5	1	43.5		78.8					1	43.5		130.3	Bauer (2002)
Testudines	Testudinidae	Manouria_emys	Manouria_emys	Asian giant tortoise	unknown	pet	1	formalin	literature													1	37.8		68.6	1	37.8		68.6					1	37.8		137.2	Bauer (2002)
Testudines	Geoemydidae	Mauremys_annamensis	Mauremys_annamensis	Vietmese pond turtle	unknown	pet	1	formalin	literature													1	14		37.8	1	14		7									Bauer (2002)
Testudines	Geoemydidae	Mauremys_caspica	Mauremys_caspica	Caspian turtle	unknown	pet	1	formalin	literature													1	21		57.5	1	21		12.3					1	21		69.8	Bauer (2002)
Testudines	Geoemydidae	Mauremys_caspica	Mauremys_caspica	Caspian turtle	unknown	pet	1	formalin	literature													1	19		56.6	1	19		12					1	19		68.6	Bauer (2002)
Testudines	Geoemydidae	Mauremys_rivulata	Mauremys_rivulata	Balkan pond turtle	unknown	pet	1	formalin	literature													1	14		31.9	1	14		6.1					1	14		38	Bauer (2002)
Testudines	Geoemydidae	Mauremys_rivulata	Mauremys_rivulata	Balkan pond turtle	unknown	pet	1	formalin	literature													1	16.5		43	1	16.5		10					1	16.5		53	Bauer (2002)
Squamata	Pythonidae	Morelia_viridis	Chondropython_viridis	Green tree python	unknown	pet	1		literature	1	76.092	14.5	1	76.092	7.2	1	76.092	1.9	1	76.092	23.6																	Billing (1987)
Testudines	Geoemydidae	Morenia_petersi	Morenia_petersi	Indian eyed turtle	unknown	pet	1	formalin	literature													1	22.6		38.5	1	22.6		24					1	22.6		62.5	Bauer (2002)
Testudines	Geoemydidae	Morenia_petersi	Morenia_petersi	Indian eyed turtle	unknown	pet	1	formalin	literature													1	10.8		29.9	1	10.8		15.5					1	10.8		45.4	Bauer (2002)
Squamata	Leptotyphlopidae	Myriopholis_macrorhyncha	Myriopholis_macrorhyncha	Long nosed worm snake	unknown	pet	1		literature	1	0.212478	3.8	1	0.212478	1.1	1	0.212478	0.1	1	0.212478	5																	Billing (1987)
Squamata	Natricidae	Natrix_maura	Natrix_maura	Viperine water snake	m	wild	6	fresh	literature										6	14.6741	29.5													6	31.9		29.5	Santos and Llorente (2008)	Feldman and Meiri (2012)
Squamata	Natricidae	Natrix_maura	Natrix_maura	Viperine water snake	m	wild	7	fresh	literature										7	20.1811	31.3													7	36.2		31.3	Santos and Llorente (2008)	Feldman and Meiri (2012)
Squamata	Natricidae	Natrix_maura	Natrix_maura	Viperine water snake	m	wild	9	fresh	literature										9	16.1052	31.7													9	33.1		31.7	Santos and Llorente (2008)	Feldman and Meiri (2012)
Squamata	Natricidae	Natrix_maura	Natrix_maura	Viperine water snake	m	wild	7	fresh	literature										7	17.4882	33.3													7	34.2		33.3	Santos and Llorente (2008)	Feldman and Meiri (2012)
Squamata	Natricidae	Natrix_maura	Natrix_maura	Viperine water snake	m	wild	7	fresh	literature										7	10.5642	26.9													7	28		26.9	Santos and Llorente (2008)	Feldman and Meiri (2012)
Squamata	Natricidae	Natrix_maura	Natrix_maura	Viperine water snake	m	wild	3	fresh	literature										3	15.2607	29.7													3	32.4		29.7	Santos and Llorente (2008)	Feldman and Meiri (2012)
Squamata	Natricidae	Natrix_maura	Natrix_maura	Viperine water snake	m	wild	3	fresh	literature										3	16.6002	30.1													3	33.5		30.1	Santos and Llorente (2008)	Feldman and Meiri (2012)
Squamata	Natricidae	Natrix_maura	Natrix_maura	Viperine water snake	m	wild	5	fresh	literature										5	14.5585	30.2													5	31.8		30.2	Santos and Llorente (2008)	Feldman and Meiri (2012)
Squamata	Natricidae	Natrix_maura	Natrix_maura	Viperine water snake	m	wild	3	fresh	literature										3	17.1042	32.5													3	33.9		32.5	Santos and Llorente (2008)	Feldman and Meiri (2012)
Squamata	Natricidae	Natrix_maura	Natrix_maura	Viperine water snake	f	wild	4	fresh	literature										4	20.4633	36.3													4	36.4		36.3	Santos and Llorente (2008)	Feldman and Meiri (2012)
Squamata	Natricidae	Natrix_maura	Natrix_maura	Viperine water snake	f	wild	3	fresh	literature										3	37.9299	44													3	46.5		44	Santos and Llorente (2008)	Feldman and Meiri (2012)
Squamata	Natricidae	Natrix_maura	Natrix_maura	Viperine water snake	f	wild	5	fresh	literature										5	34.7265	40.1													5	44.9		40.1	Santos and Llorente (2008)	Feldman and Meiri (2012)
Squamata	Natricidae	Natrix_maura	Natrix_maura	Viperine water snake	f	wild	6	fresh	literature										6	22.6554	41.3													6	37.9		41.3	Santos and Llorente (2008)	Feldman and Meiri (2012)
Squamata	Natricidae	Natrix_maura	Natrix_maura	Viperine water snake	f	wild	7	fresh	literature										7	28.4761	46													7	41.5		46	Santos and Llorente (2008)	Feldman and Meiri (2012)
Squamata	Natricidae	Natrix_maura	Natrix_maura	Viperine water snake	f	wild	4	fresh	literature										4	31.692	42.5													4	43.3		42.5	Santos and Llorente (2008)	Feldman and Meiri (2012)
Squamata	Natricidae	Natrix_maura	Natrix_maura	Viperine water snake	f	wild	5	fresh	literature										5	27.45	40.7													5	40.9		40.7	Santos and Llorente (2008)	Feldman and Meiri (2012)
Squamata	Natricidae	Natrix_maura	Natrix_maura	Viperine water snake	f	wild	2	fresh	literature										2	12.1522	27.9													2	29.6		27.9	Santos and Llorente (2008)	Feldman and Meiri (2012)
Squamata	Natricidae	Natrix_maura	Natrix_maura	Viperine water snake	f	wild	4	fresh	literature										4	24.8239	40													4	39.3		40	Santos and Llorente (2008)	Feldman and Meiri (2012)
Squamata	Natricidae	Natrix_maura	Natrix_maura	Viperine water snake	unknown	pet	1		literature	1	56.59	25.1	1	56.59	5.3				1	56.59	30.4																	Billing (1987)	Feldman and Meiri (2012)
Squamata	Natricidae	Natrix_natrix	Natrix_natrix	Grass snake	m	wild	2	fresh	literature	2	59.57	38.16	2	59.57	2.8				2	59.57	40.96																	Przystalski (1980)
Squamata	Natricidae	Natrix_natrix	Natrix_natrix	Grass snake	f	wild	2	fresh	literature	2	81.63	37.87	2	81.63	3.27				2	81.63	41.14																	Przystalski (1980)
Squamata	Natricidae	Natrix_tessellata	Natrix_tessellata	Dice snake	m	wild	10	fresh	literature	10	125.67	30.2	10	125.67	11				10	125.67	41.2	10	74.8		30.2	10	74.8		11					10	74.8		41.2	El-Bakry et al. (2014)	Feldman and Meiri (2012)
Squamata	Natricidae	Natrix_tessellata	Natrix_tessellata	Dice snake	f	wild	10	fresh	literature	10	174.98	36.6	10	174.98	11.7				10	174.98	48.3	10	85.3		36.6	10	85.3		11.7					10	85.3		48.3	El-Bakry et al. (2014)	Feldman and Meiri (2012)
Squamata	Colubridae	Opheodrys_aestivus	Opheodrys_aestivus	Rough green snake	unknown	pet	1		literature	1	23.9228	11.4	1	23.9228	4.2				1	23.9228	15.6																	Billing (1987)
Squamata	Anguidae	Ophisaurus_ventralis	Ophisaurus_ventralis	Eastern glass lizard	unknown	unknown	1	formalin	literature	1	36.1	8.5	1	36.1	2				1	36.1	10.5	1	16.5		8.5	1	16.5		2					1	16.5		10.5	Lönnberg (1902)	Meiri (2010)
Testudines	Geoemydidae	Orlitia_borneensis	Orlitia_borneoensis	Malaysian giant turtle	unknown	pet	1	formalin	literature													1	14.4		31.1	1	14.4		17.3					1	14.4		48.4	Bauer (2002)
Testudines	Geoemydidae	Orlitia_borneensis	Orlitia_borneoensis	Malaysian giant turtle	unknown	pet	1	formalin	literature													1	13.5		21.6	1	13.5		17.4					1	13.5		39	Bauer (2002)
Testudines	Geoemydidae	Pangshura_smithii	Kachuga_smithii	Brown roofed turtle	unknown	pet	1	formalin	literature													1	19.2		37.5	1	19.2		8					1	19.2		45.5	Bauer (2002)
Testudines	Geoemydidae	Pangshura_smithii	Kachuga_smithii	Brown roofed turtle	unknown	pet	1	formalin	literature													1	12		34	1	12		10					1	12		44	Bauer (2002)
Testudines	Geoemydidae	Pangshura_smithii	Kachuga_smithii	Brown roofed turtle	unknown	pet	1	formalin	literature													1	21.9		43.6	1	21.9		10.6					1	21.9		54.2	Bauer (2002)
Testudines	Geoemydidae	Pangshura_tecta	Kachuga_tecta	Indian roof turtle	unknown	pet	1	formalin	literature													1	6.4		15.5	1	6.4		5.4					1	6.4		20.9	Bauer (2002)
Testudines	Geoemydidae	Pangshura_tentoria	Pangshura_tentoria	Indian tent turtle	m	wild	10	fresh	literature													10		8.04	21.34	10		8.04	8.2					10		8.04	29.54	Rahman and Sharma (2014)
Testudines	Geoemydidae	Pangshura_tentoria	Pangshura_tentoria	Indian tent turtle	f	wild	10	fresh	literature													10		10.64	28.72	10		10.64	12.14					10		10.64	40.86	Rahman and Sharma (2014)
Squamata	Colubridae	Pantherophis_guttatus	Pantherophis_guttata	Corn snake	unknown	pet	1		literature	1	81.494	31.8	1	81.494	8.2				1	81.494	40																	Billing (1987)
Testudines	Trionychidae	Pelodiscus_sinensis	Pelodiscus_sinensis	Chinese softshell turte	unknown	pet	1	formalin	literature													1	32		41.9	1	32		9.6					1	32		51.5	Bauer (2002)
Testudines	Trionychidae	Pelodiscus_sinensis	Pelodiscus_sinensis	Chinese softshell turte	unknown	pet	1	formalin	literature													1	36		36.2	1	36		5.2					1	36		41.4	Bauer (2002)
Testudines	Trionychidae	Pelodiscus_sinensis	Pelodiscus_sinensis	Chinese softshell turte	unknown	pet	1	formalin	literature													1	30		36	1	30		5					1	30		41	Bauer (2002)
Testudines	Podocnemididae	Peltocephalus_dumerilianus	Peltocephalus_dumerilianus	Big headed amazon river turtle	unknown	wild	10	fresh	literature	10	2155.02	38.36	10	2155.02	20.64				10	2155.02	59	10		27.87	38.36	10		27.87	20.64					10		27.87	59	Magalhaes et al. (2014)	Own Equation
Testudines	Podocnemididae	Peltocephalus_dumerilianus	Peltocephalus_dumerilianus	Big headed amazon river turtle	unknown	experimental	10	fresh	literature	10	3085.48	38.52	10	3085.48	23.85				10	3085.48	62.37	10		31.9	38.52	10		31.9	23.85					10		31.9	62.37	Queiroz et al. (2009)	Own Equation
Testudines	Pelomedusidae	Pelusios_castaneus	Pelusios_castaneus	West african mud turtle	unknown	pet	1	formalin	literature													1	13.9		22.9	1	13.9		4.9					1	13.9		27.8	Bauer (2002)
Testudines	Pelomedusidae	Pelusios_castaneus	Pelusios_castaneus	West african mud turtle	unknown	pet	1	formalin	literature													1	9.6		11.1	1	9.6		3.4					1	9.6		14.5	Bauer (2002)
Testudines	Pelomedusidae	Pelusios_castaneus	Pelusios_castaneus	West african mud turtle	unknown	pet	1	formalin	literature													1	23		38.8	1	23		10.8					1	23		49.6	Bauer (2002)
Squamata	Gekkonidae	Phelsuma_madagascariensis	Phelsuma_madagascariensis	Madagascar day gecko	m	pet	1	frozen	literature	1									1	7.79	10.3													1	7.3		10.3	Schneemeier (2008)
Squamata	Agamidae	Phrynocephalus_helioscopus	Phrynocephalus_helioscopus	Sunwatcher	unknown	unknown	1	formalin	literature	1	3.75	5.5	1	3.75	3.5	1	3.75	0.7	1	3.75	9.7	1	5.5		5.5	1	5.5		3.5	1	5.5		0.7	1	5.5		9.7	Lönnberg (1902)	Meiri (2010)
Testudines	Chelidae	Phrynops_geoffroanus	Phrynops_geoffroanus	Geoffroys side necked turtle	unknown	pet	1	formalin	literature													1	34.6		52.4	1	34.6		9					1	34.6		61.4	Bauer (2002)
Testudines	Chelidae	Phrynops_geoffroanus	Phrynops_geoffroanus	Geoffroys side necked turtle	unknown	pet	1	formalin	literature													1	18.1		29.9	1	18.1		3.6					1	18.1		33.5	Bauer (2002)
Squamata	Phrynosomatidae	Phrynosoma_coronatum	Phrynosoma_corotum	Sand Diego horned lizard	unknown	unknown	1	formalin	literature	1	16.79	15.7	1	16.79	4.9	1	16.79	1.1	1	16.79	21.7	1	7.9		15.7	1	7.9		4.9	1	7.9		1.1	1	7.9		21.7	Lönnberg (1902)	Meiri (2010)
Squamata	Agamidae	Physignathus_cocincinus	Physignathus_cocincinus	Chinese water dragon	f	pet	1	frozen	literature										1	223	28.1																	Schneemeier (2008)
Squamata	Agamidae	Physignathus_cocincinus	Physignathus_cocincinus	Chinese water dragon	m	pet	1	frozen	literature										1	274.9	36													1	21		36	Schneemeier (2008)
Squamata	Agamidae	Physignathus_cocincinus	Physignathus_cocincinus	Chinese water dragon	m	pet	1	frozen	literature										1	53.51	21.8													1	12.5		21.8	Schneemeier (2008)
Squamata	Agamidae	Physignathus_cocincinus	Physignathus_cocincinus	Chinese water dragon	f	pet	1	frozen	literature										1	82.52	22													1	15.2		22	Schneemeier (2008)
Testudines	Platysternidae	Platysternon_megacephalum	Platysternon_megacephalum	Big headed turtle	unknown	pet	1	formalin	literature													1	24		39	1	24		7.1					1	24		46.1	Bauer (2002)
Squamata	Lacertidae	Podarcis_hispanicus	Podarcis_hispanicus	Iberian wall lizard	m	experimental	3		literature	3	4	3.78	3	4	1.33				3	4	5.11	3	5.54		3.78	3	5.54		1.33					3	5.54		5.1	Herrel et al. (2004)	Meiri (2010)
Squamata	Lacertidae	Podarcis_lilfordi	Podarcis_lilfordi	Lilford`s wall lizard	m	experimental	3		literature	3	5.6	7.34	3	5.6	2.5				3	5.6	9.84	3	6.21		7.34	3	6.21		2.5					3	6.21		9.8	Herrel et al. (2004)	Meiri (2010)
Squamata	Lacertidae	Podarcis_melisellensis	Podarcis_melisellensis	Dalmatian wall lizard	m	experimental	1		literature	1	4.28	4.31	1	4.28	1.31				1	4.28	5.62	1	5.67		4.31	1	5.67		1.31					1	5.67		5.6	Herrel et al. (2004)	Meiri (2010)
Squamata	Lacertidae	Podarcis_muralis	Podarcis_muralis	Commn wall lizard	m	experimental	5		literature	5	4.2	3.82	5	4.2	1.44				5	4.2	5.26	5	5.63		3.82	5	5.63		1.44					5	5.63		5.3	Herrel et al. (2004)	Meiri (2010)
Squamata	Lacertidae	Podarcis_muralis	Podarcis_muralis	Commn wall lizard	unknown	unknown	1	formalin	literature	1	5.32	5.5	1	5.32	1.9				1	5.32	7.4	1	6.1		5.5	1	6.1		1.9					1	6.1		7.4	Lönnberg (1902)	Meiri (2010)
Squamata	Lacertidae	Podarcis_siculus	Podarcis_siculus	Italian wall lizard	m	experimental	5		literature	5	7.23	5.69	5	7.23	1.74				5	7.23	7.43	5	6.77		5.69	5	6.77		1.74					5	6.77		7.4	Herrel et al. (2004)	Meiri (2010)
Squamata	Lacertidae	Podarcis_tiliguerta	Podarcis_tiliguerta	Tyrrhenian wall lizard	m	experimental	5		literature	5	3.94	4.44	5	3.94	0.82				5	3.94	5.26	5	5.51		4.44	5	5.51		0.82					5	5.51		5.3	Herrel et al. (2004)	Meiri (2010)
Testudines	Podocnemididae	Podocnemis_erythrocephala	Podocnemis_erythrocephala	Red headed amazon river turtle	unknown	wild	10	fresh	literature	10	1446.87	40.87	10	1446.87	9.33				10	1446.87	50.2	10		23.99	40.87	10		23.99	9.33					10		23.99	50.2	Magalhaes et al. (2014)	Own Equation
Testudines	Podocnemididae	Podocnemis_erythrocephala	Podocnemis_erythrocephala	Red headed amazon river turtle	unknown	experimental	10	fresh	literature	10	1296.56	22.13	10	1296.56	9.27				10	1296.56	31.4	10		23.02	22.13	10		23.02	9.27					10		23.02	31.4	Queiroz et al. (2009)	Own Equation
Testudines	Podocnemididae	Podocnemis_expansa	Podocnemis_expansa	South american river turtle	unknown	experimental	5	fresh	literature	5	621.35	44.85	5	621.35	13.24				5	621.35	58.09	5		16.64	44.85	5		16.64	13.24					5		16.64	58.09	Luz et al. (2003)
Testudines	Podocnemididae	Podocnemis_expansa	Podocnemis_expansa	South american river turtle	unknown	wild	10	fresh	literature	10	2463.73	44.79	10	2463.73	11.65				10	2463.73	56.44	10		29.31	44.79	10		29.31	11.65					10		29.31	56.44	Magalhaes et al. (2014)	Own Equation
Testudines	Podocnemididae	Podocnemis_expansa	Podocnemis_expansa	South american river turtle	unknown	experimental	10	fresh	literature	10	2022.04	49.53	10	2022.04	11.88				10	2022.04	61.41	10		27.21	49.53	10		27.21	11.88					10		27.21	61.41	Queiroz et al. (2009)	Own Equation
Testudines	Podocnemididae	Podocnemis_sextuberculata	Podocnemis_sextuberculata	Six tubercled amazon river turtle	unknown	wild	10	fresh	literature	10	1307.07	47.55	10	1307.07	10.75				10	1307.07	58.3	10		23.09	47.55	10		23.09	10.75					10		23.09	58.3	Magalhaes et al. (2014)	Own Equation
Testudines	Podocnemididae	Podocnemis_unifilis	Podocnemis_unifilis	Yellow spotted river turtle	unknown	wild	10	fresh	literature	10	5433.5	84.4	10	5433.5	25.56	10			10	5433.5	109.96	10		39.47	84.4	10		39.47	25.56					10		39.47	109.96	Magalhaes et al. (2014)	Own Equation
Testudines	Podocnemididae	Podocnemis_unifilis	Podocnemis_unifilis	Yellow spotted river turtle	unknown	experimental	10	fresh	literature	10	5019.4	82.22	10	5019.4	22.74	10			10	5019.4	104.96	10		38.31	82.22	10		38.31	22.74					10		38.31	104.96	Queiroz et al. (2009)	Own Equation
Testudines	Podocnemididae	Podocnemis_vogli	Podocnemis_vogli	Savanna side necked turtle	unknown	pet	1	formalin	literature													1	22		30.1	1	22		11					1	22		41.1	Bauer (2002)
Squamata	Agamidae	Pogona_vitticeps	Pogona_vitticeps	Central bearded dragon	both	pet	11	frozen	literature	11	213.81	21	11	213.81	9.5				11	213.81	30.5	11	20.5		21	11	20.5		9.5					11	20.5		30.5	Mathes et al. (2019)	Meiri (2010)
Squamata	Agamidae	Pogona_vitticeps	Pogona_vitticeps	Central bearded dragon	f	pet	1	frozen	literature										1	188.83	39.5													1	18		39.5	Schneemeier (2008)
Squamata	Agamidae	Pogona_vitticeps	Pogona_vitticeps	Central bearded dragon	f	pet	1	frozen	literature										1	147.88	31.7													1	17.8		31.7	Schneemeier (2008)
Squamata	Agamidae	Pogona_vitticeps	Pogona_vitticeps	Central bearded dragon	m	pet	1	frozen	literature										1	90.4	26.5													1	14		26.5	Schneemeier (2008)
Squamata	Agamidae	Pogona_vitticeps	Pogona_vitticeps	Central bearded dragon	m	pet	1	frozen	literature										1	222.31	40.9													1	16.3		40.9	Schneemeier (2008)
Squamata	Agamidae	Pogona_vitticeps	Pogona_vitticeps	Central bearded dragon	m	pet	1	frozen	literature										1	385.68	35.5													1	21.5		35.5	Schneemeier (2008)
Squamata	Agamidae	Pogona_vitticeps	Pogona_vitticeps	Central bearded dragon	m	pet	1	frozen	literature										1	330	49.5													1	19		49.5	Schneemeier (2008)
Testudines	Testudinidae	Psammobates_tentorius	Psammobates_tentorius	Tent tortoise	unknown	pet	1	formalin	literature													1	13.8		13.7	1	13.8		21.2					1	13.8		34.9	Bauer (2002)
Squamata	Lacertidae	Psammodromus_algirus	Psammodromus_algirus	Algerian sand racer	m	experimental	5		literature	5	9.7	4.09	5	9.7	1.6				5	9.7	5.69	5	7.48		4.09	5	7.48		1.6					5	7.48		5.7	Herrel et al. (2004)	Meiri (2010)
Squamata	Lamprophiidae	Psammophis_schokari	Psammophis_schokari	Schokari sand racer	unknown	pet	1		literature	1	58.035	19.2	1	58.035	9.1	1	58.035	1.1	1	58.035	29.4																	Billing (1987)
Squamata	Psammophiidae	Psammophis_sibilans	Psammophis_sibilans	Striped sand snake	m	wild	5	fresh	literature	5	329.19	16.2	5	329.19	18.78				5	329.19	34.98	5	94.02		16.2	5	94.02		18.78					5	94.02		35	Jegede et al. (2015)	Feldman and Meiri (2012)
Squamata	Psammophiidae	Psammophis_sibilans	Psammophis_sibilans	Striped sand snake	f	wild	5	fresh	literature	5	38.19	9.44	5	38.19	7.78				5	38.19	17.22	5	48.28		9.44	5	48.28		7.78					5	48.28		17.2	Jegede et al. (2015)	Feldman and Meiri (2012)
Testudines	Emydidae	Pseudemys_nelsoni	Pseudemys_nelsoni	Florida red-bellied turtle	unknown	experimental	12	fresh	literature	12	3000	167.7	12	3000	29.3	12	3000	11.3	12	3000	208.3	12			167.7	12			29.3	12			11.3	12			208.3	Bjorndal et al. (1990)
Squamata	Agamidae	Pseudocalotes_tympanistriga	Calotes_tympanistriga	Lesser tree agama	unknown	unknown	1	formalin	literature	1	9.72	5.1	1	9.72	1.3				1	9.72	18.1	1	7.5		5.1	1	7.5		1.3					1	7.5		18.1	Lönnberg (1902)	Meiri (2010)
Squamata	Gekkonidae	Ptychozoon_horsfieldii	Ptychozoon_homalocephalum	Horsfields flying gecko	unknown	unknown	1	formalin	literature	1	13.48	8.2	1	13.48	3.3	1	13.48	0.5	1	13.48	12	1	8.7		8.2	1	8.7		3.3	1	8.7		0.5	1	8.7		12	Lönnberg (1902)
Squamata	Gekkonidae	Ptychozoon_kuhli	Ptychozoon_kuhli	Kuhls flying gecko	m	unknown	1	fresh	this study	1	11.3	7.24	1	11.3	4.56				1	11.3	11.8	1	9		7.24	1	9		4.56					1	9		11.8	This study, M. Edwards
Squamata	Pythonidae	Python_brongersmai	Python_brongersmai	Brongersma`s short-tailed python	unknown	experimental	3	fresh	literature	3	818	96.84										3	89.3		96.84													Ott and Secor (2006)
Squamata	Pythonidae	Python_brongersmai	Python_brongersmai	Brongersma`s short-tailed python	unknown	experimental	3	fresh	literature	3	861	107.6										3	89.5		107.6													Ott and Secor (2006)
Squamata	Pythonidae	Python_molurus	Python_molurus	Indian python	unknown	experimental	3	fresh	literature	3	790	96.83										3	120.7		96.83													Ott and Secor (2006)
Squamata	Pythonidae	Python_molurus	Python_molurus	Indian python	unknown	experimental	3	fresh	literature	3	769	117.1										3	122.3		117.1													Ott and Secor (2006)
Squamata	Pythonidae	Python_molurus	Python_molurus	Indian python	unknown	unknown	1	fresh	this study	1	9800	54.1	1	9800	10.1	1	9800	2.5	1	9800	66.7	1	259.6		54.1	1	259.6		10.1	1	259.6		2.5	1	259.6		66.7	This study, M. Edwards
Squamata	Pythonidae	Python_regius	Python_regius	Ball python	unknown	experimental	3	fresh	literature	3	741	63.92										3	98.1		63.92													Ott and Secor (2006)
Squamata	Pythonidae	Python_regius	Python_regius	Ball python	unknown	experimental	3	fresh	literature	3	710	82.27										3	97.8		82.27													Ott and Secor (2006)
Squamata	Pythonidae	Python_regius	Python_regius	Ball python	unknown	pet	1		literature	1	993.213	17.2	1	993.21	21.9	1	993.21	2.6	1	993.213	41.7																	Billing (1987)
Squamata	Pythonidae	Python_sebae	Python_sebae	African rock python	unknown	experimental	3	fresh	literature	3	780	104.43										3	119.3		104.43													Ott and Secor (2006)
Squamata	Pythonidae	Python_sebae	Python_sebae	African rock python	unknown	experimental	3	fresh	literature	3	852	123.41										3	117		123.41													Ott and Secor (2006)
Testudines	Testudinidae	Pyxis_arachnoides	Pyxis_arachnoides	Spider tortoise	unknown	pet	1	formalin	literature													1	11.5		15.8	1	11.5		20.7					1	11.5		36.5	Bauer (2002)
Testudines	Testudinidae	Pyxis_arachnoides	Pyxis_arachnoides	Spider tortoise	unknown	pet	1	formalin	literature													1	15.8		23	1	15.8		15.8					1	15.8		38.8	Bauer (2002)
Testudines	Testudinidae	Pyxis_arachnoides	Pyxis_arachnoides	Spider tortoise	unknown	pet	1	formalin	literature													1	12		20.2	1	12		25.2					1	12		45.4	Bauer (2002)
Testudines	Testudinidae	Pyxis_arachnoides	Pyxis_arachnoides	Spider tortoise	unknown	pet	1	formalin	literature													1	14.2		17.1	1	14.2		13.9					1	14.2		31	Bauer (2002)
Squamata	Rhineuridae	Rhineura_floridana	Rhineura_floridana	North american worm lizard	unknown	unknown	1	formalin	literature	1	6.22		1						1	6.22	8.7													1	22.7		8.7	Lönnberg (1902)	Meiri (2010)
Testudines	Geoemydidae	Rhinoclemmys_pulcherrima	Rhinoclemmys_pulcherrima	Painted wood turtle	unknown	pet	1	frozen	literature	1	43.37	15.1	1	43.37	5.3	1	43.37	0.3	1	43.37	20.7	1		6.7	15.1	1		6.7	5.3	1		6.7	0.3	1		6.7	20.7	Kopsch (2006)
Testudines	Geoemydidae	Rhinoclemmys_pulcherrima	Rhinoclemmys_pulcherrima	Painted wood turtle	unknown	pet	1	frozen	literature	1	30.96	11	1	30.96	3.3	1	30.96	0.2	1	30.96	14.5	1		6	11	1		6	3.3	1		6	0.2	1		6	14.5	Kopsch (2006)
Testudines	Geoemydidae	Rhinoclemmys_pulcherrima	Rhinoclemmys_pulcherrima	Painted wood turtle	unknown	pet	1	frozen	literature	1	71.17	14	1	71.17	6.3	1	71.17	0.5	1	71.17	20.8	1		7.1	14	1		7.1	6.3	1		7.1	0.5	1		7.1	20.8	Kopsch (2006)
Testudines	Geoemydidae	Rhinoclemmys_pulcherrima	Rhinoclemmys_pulcherrima	Painted wood turtle	unknown	pet	1	frozen	literature	1	95.78	19	1	95.78	5.2	1	95.78	0.3	1	95.78	24.5	1		8.1	19	1		8.1	5.2	1		8.1	0.3	1		8.1	24.5	Kopsch (2006)
Testudines	Geoemydidae	Rhinoclemmys_pulcherrima	Rhinoclemmys_pulcherrima	Painted wood turtle	unknown	pet	1	frozen	literature	1	155.08	24.6	1	155.08	8.6	1	155.08	1.8	1	155.08	35	1		9.5	24.6	1		9.5	8.6	1		9.5	1.8	1		9.5	35	Kopsch (2006)
Squamata	Uropeltidae	Rhinophis_oxyrhynchus	Rhinophis_oxyrhynchus	Schneider's earth snake	unknown	pet	1		literature	1	5.77415	7.5	1	5.77415	1.7	1	5.77415	0.2	1	5.77415	9.4																	Billing (1987)
Squamata	Iganuidae	Sauromalus_ater	Sauromalus_obesus	Chuckwalla	unknown	experimental	5	fresh	literature	5	221.79	35	5	221.79	4.9	5	221.79	6.9	5	221.79	46.8																	Tracy and Diamond (2005)
Squamata	Iganuidae	Sauromalus_ater	Sauromalus_obesus	Chuckwalla	unknown	experimental	8	fresh	literature	8	221.79	30	8	221.79	5.6	8	221.79	4.1	8	221.79	39.7																	Tracy and Diamond (2005)
Squamata	Iganuidae	Sauromalus_ater	Sauromalus_obesus	Chuckwalla	unknown	experimental	6	fresh	literature	6	221.79	33	6	221.79	4.7	6	221.79	3.9	6	221.79	41.6																	Tracy and Diamond (2005)
Squamata	Iganuidae	Sauromalus_ater	Sauromalus_obesus	Chuckwalla	unknown	experimental	6	fresh	literature	6	182.73	31	6	182.73	6.5	6	182.73	7.9	6	182.73	45.4																	Tracy and Diamond (2005)
Squamata	Iganuidae	Sauromalus_ater	Sauromalus_obesus	Chuckwalla	unknown	experimental	6	fresh	literature	6	182.73	26	6	182.73	7.4	6	182.73	5	6	182.73	38.4																	Tracy and Diamond (2005)
Squamata	Iganuidae	Sauromalus_ater	Sauromalus_obesus	Chuckwalla	unknown	experimental	6	fresh	literature	6	182.73	20	6	182.73	6	6	182.73	4	6	182.73	30																	Tracy and Diamond (2005)
Squamata	Phrynosomatidae	Sceloporus_acanthinus	Sceloporus_acanthinus	Bocourt´s spiny lizard	m	pet	1	frozen	literature										1	13.09	9													1	8		9	Schneemeier (2008)
Squamata	Phrynosomatidae	Sceloporus_acanthinus	Sceloporus_acanthinus	Bocourt´s spiny lizard	f	pet	1	frozen	literature										1	12.97	10													1	8.5		10	Schneemeier (2008)
Squamata	Phrynosomatidae	Sceloporus_acanthinus	Sceloporus_acanthinus	Bocourt´s spiny lizard	m	pet	1	frozen	literature										1	11.33	9													1	8		9	Schneemeier (2008)
Squamata	Phrynosomatidae	Sceloporus_acanthinus	Sceloporus_acanthinus	Bocourt´s spiny lizard	f	pet	1	frozen	literature										1	18.87	13.5													1	8.8		13.5	Schneemeier (2008)
Squamata	Phrynosomatidae	Sceloporus_acanthinus	Sceloporus_acanthinus	Bocourt´s spiny lizard	f	pet	1	frozen	literature										1	8.42	9													1	7		9	Schneemeier (2008)
Squamata	Phrynosomatidae	Sceloporus_undulatus	Sceloporus_undulatus	Eastern fence lizards	unknown	unknown	1	formalin	literature	1	9.16	8	1	9.16	2.3	1	9.16	0.2	1	9.16	10.5	1	6.3		8	1	6.3		2.3	1	6.3		0.2	1	6.3		10.5	Lönnberg (1902)	Meiri (2010)
Squamata	Scincidae	Scincus_scincus	Scincus_scincus	Common skink	f	wild	10	fresh	literature	10	12.26	5.3	10	12.26	2.6				10	12.26	7.9	10	8.4		5.3	10	8.4		2.6					10	8.4		7.9	El-Bakry et al. (2012)	Meiri (2010)
Squamata	Scincidae	Scincus_scincus	Scincus_scincus	Common skink	m	wild	10	fresh	literature	10	17.63	5.2	10	17.63	2.5				10	17.63	7.7	10	9.4		5.2	10	9.4		2.5					10	9.4		7.7	El-Bakry et al. (2012)	Meiri (2010)
Squamata	Scincidae	Scincus_scincus	Scincus_scincus	Common skink	unknown	unknown	1	formalin	literature	1	13.73	8.6	1	13.73	3.2				1	13.73	11.8	1	8.7		8.6	1	8.7		3.2					1	8.7		11.8	Lönnberg (1902)	Meiri (2010)
Squamata	Shinisauridae	Shinisaurus_crocodilurus	Shinisaurus_crocodilurus	Chinese crocodile lizard	m	unknown	1	fresh	this study	1	143.8	8.2	1	143.8	3.4				1	143.8	11.6	1	17.5		8.2	1	17.5		3.4					1	17.5		11.6	This study
Squamata	Colubridae	Sibon_nebulatus	Sibon_nebulatus	Clouded snake	unknown	pet	1		literature	1	22.8192	20.3	1	22.8192	4.6	1	22.8192	0.8	1	22.8192	25.7																	Billing (1987)
Squamata	Viperidae	Sistrurus_catenatus	Sistrurus_catenatus	Massasauga	unknown	pet	1		literature	1	213.668	24.5	1	213.668	7.1				1	213.668	31.6																	Billing (1987)
Squamata	Viperidae	Sistrurus_miliarius	Sistrurus_miliarius	Pygmy rattleske	unknown	pet	1		literature	1	10.2561	11.4	1	10.2561	2.5				1	10.2561	13.9																	Billing (1987)
Squamata	Cordylidae	Smaug_giganteus	Zonorus_giganteus	Giant ragon lizard	unknown	unknown	1	formalin	literature	1	116.26	14.3	1	116.26	5.7				1	116.26	20	1	19.3		14.3	1	19.3		5.7					1	19.3		20	Lönnberg (1902)	Meiri (2010)
Testudines	Kinosternidae	Sternotherus_carinatus	Kinosternon_carinatum	Raor backed musk turtle	unknown	pet	1	formalin	literature	1		43	1		2.2				1		45.2	1	13.5		43	1	13.5		2.2									Bauer (2002)
Testudines	Kinosternidae	Sternotherus_minor	Kinosternon_minor	Loggerhead musk turtle	unknown	pet	1	formalin	literature													1	19		62.9	1	19		3					1	19		65.9	Bauer (2002)
Testudines	Kinosternidae	Sternotherus_odoratus	Sternotherus_odoratus	Eastern musk turtle	unknown	pet	1	frozen	literature	1	82.2	35										1		8.2	35													Kopsch (2006)
Testudines	Kinosternidae	Sternotherus_odoratus	Sternotherus_odoratus	Eastern musk turtle	unknown	pet	1	frozen	literature	1	97.69	40										1		8.1	40													Kopsch (2006)
Testudines	Kinosternidae	Sternotherus_odoratus	Sternotherus_odoratus	Eastern musk turtle	unknown	pet	1	frozen	literature	1	96.39	40.2										1		8.9	40.2													Kopsch (2006)
Testudines	Kinosternidae	Sternotherus_odoratus	Sternotherus_odoratus	Eastern musk turtle	unknown	pet	1	frozen	literature	1	114.28	32.4										1		8.9	32.4													Kopsch (2006)
Testudines	Kinosternidae	Sternotherus_odoratus	Sternotherus_odoratus	Eastern musk turtle	unknown	pet	1	frozen	literature	1	99.41	29.5										1		8.2	29.5													Kopsch (2006)
Testudines	Kinosternidae	Sternotherus_odoratus	Sternotherus_odoratus	Eastern musk turtle	unknown	pet	1	frozen	literature	1	144.35	44										1		9.8	44													Kopsch (2006)
Testudines	Kinosternidae	Sternotherus_odoratus	Sternotherus_odoratus	Eastern musk turtle	unknown	pet	1	frozen	literature	1	132.03	41.9										1		9.4	41.9													Kopsch (2006)
Testudines	Kinosternidae	Sternotherus_odoratus	Sternotherus_odoratus	Eastern musk turtle	unknown	pet	1	frozen	literature	1	162.11	30.9										1		9.6	30.9													Kopsch (2006)
Testudines	Kinosternidae	Sternotherus_odoratus	Sternotherus_odoratus	Eastern musk turtle	unknown	pet	1	frozen	literature	1	146.32	31.7										1		9.6	31.7													Kopsch (2006)
Testudines	Kinosternidae	Sternotherus_odoratus	Sternotherus_odoratus	Eastern musk turtle	unknown	pet	1	frozen	literature	1	121.23	28.1										1		9	28.1													Kopsch (2006)
Testudines	Kinosternidae	Sternotherus_odoratus	Sternotherus_odoratus	Eastern musk turtle	unknown	pet	1	frozen	literature	1	156.72	44.5										1		9.8	44.5													Kopsch (2006)
Testudines	Kinosternidae	Sternotherus_odoratus	Sternotherus_odoratus	Eastern musk turtle	unknown	pet	1	frozen	literature	1	164.02	37.9										1		10	37.9													Kopsch (2006)
Testudines	Testudinidae	Stigmochelys_pardalis	Geochelone_paradalis	Leopard tortoise	unknown	experimental	4	fresh	literature	4	2500	39.98	4	2500	48.22				4	2500	88.2	4		19.6	39.98	4		19.6	48.22					4		19.6	88.2	Hailey at al. (1997)
Testudines	Testudinidae	Stigmochelys_pardalis	Geochelone_paradalis	Leopard tortoise	unknown	pet	1	frozen	literature	1	34.67	8	1	34.67	6.1	1	34.67	0.3	1	34.67	14.4	1		5.1	8	1		5.1	6.1	1		5.1	0.3	1		5.1	14.4	Kopsch (2006)
Testudines	Testudinidae	Stigmochelys_pardalis	Geochelone_paradalis	Leopard tortoise	unknown	pet	1	frozen	literature	1	25	7.8	1	25	5.3	1	25	0.4	1	25	13.5	1		5.4	7.8	1		5.4	5.3	1		5.4	0.4	1		5.4	13.5	Kopsch (2006)
Testudines	Testudinidae	Stigmochelys_pardalis	Geochelone_paradalis	Leopard tortoise	unknown	pet	1	frozen	literature	1	19.15	5.3	1	19.15	5.7	1	19.15	0.4	1	19.15	11.4	1		4.6	5.3	1		4.6	5.7	1		4.6	0.4	1		4.6	11.4	Kopsch (2006)
Testudines	Testudinidae	Stigmochelys_pardalis	Geochelone_paradalis	Leopard tortoise	unknown	pet	1	frozen	literature	1	35.16	8.7	1	35.16	8.3	1	35.16	0.4	1	35.16	17.4	1		5.2	8.7	1		5.2	8.3	1		5.2	0.4	1		5.2	17.4	Kopsch (2006)
Testudines	Testudinidae	Stigmochelys_pardalis	Geochelone_paradalis	Leopard tortoise	unknown	pet	1	frozen	literature	1	24.17	5.2	1	24.17	5.5	1	24.17	0.3	1	24.17	11	1		4.9	5.2	1		4.9	5.5	1		4.9	0.3	1		4.9	11	Kopsch (2006)
Testudines	Testudinidae	Stigmochelys_pardalis	Geochelone_paradalis	Leopard tortoise	unknown	pet	1	frozen	literature	1	29.29	5.4	1	29.29	4.7	1	29.29	0.3	1	29.29	10.4	1		5.3	5.4	1		5.3	4.7	1		5.3	0.3	1		5.3	10.4	Kopsch (2006)
Testudines	Testudinidae	Stigmochelys_pardalis	Geochelone_paradalis	Leopard tortoise	unknown	pet	1	formalin	literature													1	12		16.3	1	12		24.5					1	12		40.8	Bauer (2002)
Testudines	Testudinidae	Stigmochelys_pardalis	Geochelone_paradalis	Leopard tortoise	unknown	pet	1	formalin	literature													1	7.8		10.4	1	7.8		14.6					1	7.8		25	Bauer (2002)
Testudines	Testudinidae	Stigmochelys_pardalis	Geochelone_paradalis	Leopard tortoise	unknown	pet	1	formalin	literature													1	12.7		17.8	1	12.7		26.1					1	12.7		43.9	Bauer (2002)
Squamata	Gekkonidae	Tarentola_annularis	Tarentola_annularis	White spotted wall gecko	unknown	unknown	1	formalin	literature	1	15.84	10.6	1	15.84	3.2				1	15.84	13.8	1	9.2		10.6	1	9.2		3.2					1	9.2		13.8	Lönnberg (1902)	Meiri (2010)
Testudines	Emydidae	Terrapene_carolina	Terrapene_carolina	Eastern box turtle	unknown	pet	1	formalin	literature													1	16.5		34	1	16.5		9.5					1	16.5		43.5	Bauer (2002)
Testudines	Emydidae	Terrapene_carolina	Terrapene_carolina	Eastern box turtle	unknown	pet	1	formalin	literature													1	20		42.5	1	20		13					1	20		55.5	Bauer (2002)
Testudines	Emydidae	Terrapene_carolina	Terrapene_carolina	Eastern box turtle	unknown	pet	1	formalin	literature													1	24		54.6	1	24		12.4					1	24		67	Bauer (2002)
Testudines	Testudinidae	Testudo_graeca	Testudo_graeca	Common tortoise	unknown	pet	1	frozen	literature	1	18.32	10	1	18.32	6.9	1	18.32	0.4	1	18.32	17.3	1		4.6	10	1		4.6	6.9	1		4.6	0.4	1		4.6	17.3	Kopsch (2006)
Testudines	Testudinidae	Testudo_graeca	Testudo_graeca	Common tortoise	unknown	pet	1	frozen	literature	1	1050.62	26.4	1	1050.62	19.3	1	1050.62	0.7	1	1050.62	46.4	1		17	26.4	1		17	19.3	1		17	0.7	1		17	46.4	Kopsch (2006)
Testudines	Testudinidae	Testudo_hermanni	Testudo_hermanni	Hermann's tortoise	unknown	pet	1	frozen	literature	1	35.18	11.5	1	35.18	6.7	1	35.18	0.2	1	35.18	18.4					1							0.2					Kopsch (2006)
Testudines	Testudinidae	Testudo_hermanni	Testudo_hermanni	Hermann's tortoise	unknown	pet	1	frozen	literature	1	30.76	10.3	1	30.76	4.3	1	30.76	0.6	1	30.76	15.2	1		3.3	10.3	1		3.3	4.3	1		3.3	0.6	1		3.3	15.2	Kopsch (2006)
Testudines	Testudinidae	Testudo_hermanni	Testudo_hermanni	Hermann's tortoise	unknown	pet	1	frozen	literature	1	32.15	9.3	1	32.15	6.9	1	32.15	0.6	1	32.15	16.8	1		5.4	9.3	1		5.4	6.9	1		5.4	0.6	1		5.4	16.8	Kopsch (2006)
Testudines	Testudinidae	Testudo_hermanni	Testudo_hermanni	Hermann's tortoise	unknown	pet	1	frozen	literature	1	33.09	6.7	1	33.09	6.6	1	33.09	0.2	1	33.09	13.5	1		5.3	6.7	1		5.3	6.6	1		5.3	0.2	1		5.3	13.5	Kopsch (2006)
Testudines	Testudinidae	Testudo_hermanni	Testudo_hermanni	Hermann's tortoise	unknown	pet	1	frozen	literature	1	55.59	10.8	1	55.59	5.6	1	55.59	0.4	1	55.59	16.8	1		6.1	10.8	1		6.1	5.6	1		6.1	0.4	1		6.1	16.8	Kopsch (2006)
Testudines	Testudinidae	Testudo_hermanni	Testudo_hermanni	Hermann's tortoise	unknown	pet	1	frozen	literature	1	49.88	13.4	1	49.88	7.7	1	49.88	1.9	1	49.88	23	1		6.3	13.4	1		6.3	7.7	1		6.3	1.9	1		6.3	23	Kopsch (2006)
Testudines	Testudinidae	Testudo_hermanni	Testudo_hermanni	Hermann's tortoise	unknown	pet	1	frozen	literature	1	49.37	11.5	1	49.37	4.5	1	49.37	0.5	1	49.37	16.5	1		6.5	11.5	1		6.5	4.5	1		6.5	0.5	1		6.5	16.5	Kopsch (2006)
Testudines	Testudinidae	Testudo_hermanni	Testudo_hermanni	Hermann's tortoise	unknown	pet	1	frozen	literature	1	69.75	14.5	1	69.75	9.6	1	69.75	0.3	1	69.75	24.4	1		7	14.5	1		7	9.6	1		7	0.3	1		7	24.4	Kopsch (2006)
Testudines	Testudinidae	Testudo_hermanni	Testudo_hermanni	Hermann's tortoise	unknown	pet	1	frozen	literature	1	86.1	18	1	86.1	10	1	86.1	1.2	1	86.1	29.2	1		7.2	18	1		7.2	10	1		7.2	1.2	1		7.2	29.2	Kopsch (2006)
Testudines	Testudinidae	Testudo_hermanni	Testudo_hermanni	Hermann's tortoise	unknown	pet	1	frozen	literature	1	69.24	14.8	1	69.24	10.4	1	69.24	0.3	1	69.24	25.5	1		7	14.8	1		7	10.4	1		7	0.3	1		7	25.5	Kopsch (2006)
Testudines	Testudinidae	Testudo_hermanni	Testudo_hermanni	Hermann's tortoise	unknown	pet	1	frozen	literature	1	99.66	16.2	1	99.66	8.7				1	99.66	24.9	1		7.6	16.2	1		7.6	8.7					1		7.6	24.9	Kopsch (2006)
Testudines	Testudinidae	Testudo_hermanni	Testudo_hermanni	Hermann's tortoise	unknown	pet	1	frozen	literature	1	107.41	13.4	1	107.41	7.6	1	107.41	1.1	1	107.41	22.1	1		7.9	13.4	1		7.9	7.6	1		7.9	1.1	1		7.9	22.1	Kopsch (2006)
Testudines	Testudinidae	Testudo_hermanni	Testudo_hermanni	Hermann's tortoise	unknown	pet	1	frozen	literature	1	95.05	14.2	1	95.05	6.3	1	95.05	1.1	1	95.05	21.6	1		7.9	14.2	1		7.9	6.3	1		7.9	1.1	1		7.9	21.6	Kopsch (2006)
Testudines	Testudinidae	Testudo_hermanni	Testudo_hermanni	Hermann's tortoise	unknown	pet	1	frozen	literature	1	109.1	14.5	1	109.1	7.1	1	109.1	0.3	1	109.1	21.9	1		8.1	14.5	1		8.1	7.1	1		8.1	0.3	1		8.1	21.9	Kopsch (2006)
Testudines	Testudinidae	Testudo_hermanni	Testudo_hermanni	Hermann's tortoise	unknown	pet	1	frozen	literature	1	113.79	16.7	1	113.79	13.8	1	113.79	0.6	1	113.79	31.1	1		8.7	16.7	1		8.7	13.8	1		8.7	0.6	1		8.7	31.1	Kopsch (2006)
Testudines	Testudinidae	Testudo_hermanni	Testudo_hermanni	Hermann's tortoise	unknown	pet	1	frozen	literature	1	119.18	20.7	1	119.18	9	1	119.18	0.6	1	119.18	30.3	1		8.5	20.7	1		8.5	9	1		8.5	0.6	1		8.5	30.3	Kopsch (2006)
Testudines	Testudinidae	Testudo_hermanni	Testudo_hermanni	Hermann's tortoise	unknown	pet	1	frozen	literature	1	134.31	13.4	1	134.31	10.5	1	134.31	0.5	1	134.31	24.4	1		9	13.4	1		9	10.5	1		9	0.5	1		9	24.4	Kopsch (2006)
Testudines	Testudinidae	Testudo_hermanni	Testudo_hermanni	Hermann's tortoise	unknown	pet	1	frozen	literature	1	135.56	15.5	1	135.56	10.2	1	135.56	0.4	1	135.56	26.1	1		9.2	15.5	1		9.2	10.2	1		9.2	0.4	1		9.2	26.1	Kopsch (2006)
Testudines	Testudinidae	Testudo_hermanni	Testudo_hermanni	Hermann's tortoise	unknown	pet	1	frozen	literature	1	140.36	10.6	1	140.36	8.3	1	140.36	1	1	140.36	19.9	1		9	10.6	1		9	8.3	1		9	1	1		9	19.9	Kopsch (2006)
Testudines	Testudinidae	Testudo_hermanni	Testudo_hermanni	Hermann's tortoise	unknown	pet	1	frozen	literature	1	163.12	18.7	1	163.12	12.3	1	163.12	2	1	163.12	33	1		9.7	18.7	1		9.7	12.3	1		9.7	2	1		9.7	33	Kopsch (2006)
Testudines	Testudinidae	Testudo_hermanni	Testudo_hermanni	Hermann's tortoise	unknown	pet	1	frozen	literature	1	183.05	17.1	1	183.05	11				1	183.05	28.1	1		9.3	17.1	1		9.3	11					1		9.3	28.1	Kopsch (2006)
Testudines	Testudinidae	Testudo_hermanni	Testudo_hermanni	Hermann's tortoise	unknown	pet	1	frozen	literature	1	155.16	13	1	155.16	12.8	1	155.16	0.7	1	155.16	26.5	1		9.2	13	1		9.2	12.8	1		9.2	0.7	1		9.2	26.5	Kopsch (2006)
Testudines	Testudinidae	Testudo_hermanni	Testudo_hermanni	Hermann's tortoise	unknown	pet	1	frozen	literature	1	1104.36	38.3	1	1104.36	18.4	1	1104.36	1.7	1	1104.36	58.4	1		17.3	38.3	1		17.3	18.4	1		17.3	1.7	1		17.3	58.4	Kopsch (2006)
Testudines	Testudinidae	Testudo_hermanni	Testudo_hermanni	Hermann's tortoise	unknown	pet	1	frozen	literature	1	1018.2	48.3	1	1018.2	24	1	1018.2	2.3	1	1018.2	74.6	1		17.2	48.3	1		17.2	24	1		17.2	2.3	1		17.2	74.6	Kopsch (2006)
Testudines	Testudinidae	Testudo_hermanni	Testudo_hermanni	Hermann's tortoise	unknown	pet	1	frozen	literature	1	30.07	11	1	30.07	2.5				1	30.07	13.5	1		5.2	11	1		5.2	2.5					1		5.2	13.5	Kopsch (2006)
Testudines	Testudinidae	Testudo_horsfieldii	Testudo_horsfieldii	Russian tortoise	unknown	pet	1	frozen	literature	1	146.87	19	1	146.87	15.6	1	146.87	1.3	1	146.87	35.9	1		7.8	19	1		7.8	15.6	1		7.8	1.3	1		7.8	35.9	Kopsch (2006)
Testudines	Testudinidae	Testudo_horsfieldii	Testudo_horsfieldii	Russian tortoise	unknown	pet	1	frozen	literature	1	105.34	19.4	1	105.34	13.2	1	105.34	0.8	1	105.34	33.4	1		7.4	19.4	1		7.4	13.2	1		7.4	0.8	1		7.4	33.4	Kopsch (2006)
Testudines	Testudinidae	Testudo_horsfieldii	Testudo_horsfieldii	Russian tortoise	unknown	pet	1	frozen	literature	1	143.84	22.5	1	143.84	11.7	1	143.84	0.8	1	143.84	35	1		7.9	22.5	1		7.9	11.7	1		7.9	0.8	1		7.9	35	Kopsch (2006)
Testudines	Testudinidae	Testudo_horsfieldii	Testudo_horsfieldii	Russian tortoise	unknown	pet	1	frozen	literature	1	92.22	14.5	1	92.22	10.3	1	92.22	1	1	92.22	25.8	1		7.8	14.5	1		7.8	10.3	1		7.8	1	1		7.8	25.8	Kopsch (2006)
Testudines	Testudinidae	Testudo_horsfieldii	Testudo_horsfieldii	Russian tortoise	unknown	pet	1	frozen	literature	1	106.48	18.5	1	106.48	13.7	1	106.48	1	1	106.48	33.2	1		7.8	18.5	1		7.8	13.7	1		7.8	1	1		7.8	33.2	Kopsch (2006)
Testudines	Testudinidae	Testudo_horsfieldii	Testudo_horsfieldii	Russian tortoise	unknown	pet	1	frozen	literature	1	99.66	19.6	1	99.66	12	1	99.66	0.5	1	99.66	32.1	1		8.4	19.6	1		8.4	12	1		8.4	0.5	1		8.4	32.1	Kopsch (2006)
Testudines	Testudinidae	Testudo_horsfieldii	Testudo_horsfieldii	Russian tortoise	unknown	pet	1	frozen	literature	1	149.41	20.7	1	149.41	16				1	149.41	36.7	1		8.7	20.7	1		8.7	16					1		8.7	36.7	Kopsch (2006)
Testudines	Testudinidae	Testudo_horsfieldii	Testudo_horsfieldii	Russian tortoise	unknown	pet	1	frozen	literature	1	189.49	18.6	1	189.49	12	1	189.49	1.2	1	189.49	31.8	1		8.2	18.6	1		8.2	12	1		8.2	1.2	1		8.2	31.8	Kopsch (2006)
Testudines	Testudinidae	Testudo_horsfieldii	Testudo_horsfieldii	Russian tortoise	unknown	pet	1	frozen	literature	1	132.98	19.6	1	132.98	12.6	1	132.98	0.8	1	132.98	33	1		8.2	19.6	1		8.2	12.6	1		8.2	0.8	1		8.2	33	Kopsch (2006)
Testudines	Testudinidae	Testudo_horsfieldii	Testudo_horsfieldii	Russian tortoise	unknown	pet	1	frozen	literature	1	204.34	24.7	1	204.34	13.7	1	204.34	1.3	1	204.34	39.7	1		9.3	24.7	1		9.3	13.7	1		9.3	1.3	1		9.3	39.7	Kopsch (2006)
Testudines	Testudinidae	Testudo_horsfieldii	Testudo_horsfieldii	Russian tortoise	unknown	pet	1	frozen	literature	1	678.29	35.2	1	678.29	25.3	1	678.29	1.5	1	678.29	62	1		14.4	35.2	1		14.4	25.3	1		14.4	1.5	1		14.4	62	Kopsch (2006)
Testudines	Testudinidae	Testudo_horsfieldii	Testudo_horsfieldii	Russian tortoise	unknown	pet	1	frozen	literature	1	238.04	19.4	1	238.04	13.2	1	238.04	1	1	238.04	33.6	1		10.5	19.4	1		10.5	13.2	1		10.5	1	1		10.5	33.6	Kopsch (2006)
Testudines	Emydidae	Trachemys_scripta	Trachemys_scripta	Yellow bellied slider turtle	unknown	experimental	7	fresh	literature	7	995.4	81.8	7	995.4	20.3				7	995.4	102.1
Testudines	Emydidae	Trachemys_scripta	Trachemys_scripta	Yellow bellied slider turtle	unknown	pet	7	fresh	literature	7	995.4	78.4	7	995.4	13.7				7	995.4	92.1
Testudines	Emydidae	Trachemys_scripta	Trachemys_scripta	Yellow bellied slider turtle	unknown	pet	1	formalin	literature	1												1	30.5		64.3	1	30.5		2.5					1	30.5		66.8	Bauer (2002)
Squamata	Scincidae	Tribolonotus_gracilis	Tribolonotus_gracilis	Red-eyed crocodile skink	f	unknown	1	fresh	this study	1	7	3.86	1	7	1.57				1	7	5.43	1	8		3.86	1	8		1.57					1	8		5.43	This study, M. Edwards
Squamata	Chamaeleonidae	Trioceros_jacksonii	Trioceros_jacksonii	Jacksons three-horned chameleon	m	unknown	1	fresh	this study	1	53.4	10.64	1	53.4	4.64	1	53.4	0.34	1	53.4	15.62																	This study, M. Edwards
Squamata	Chamaeleonidae	Trioceros_jacksonii	Trioceros_jacksonii	Jacksons three-horned chameleon	f	unknown	1	fresh	this study	1	43.3	11.27	1	43.3	4.06	1	43.3	0.95	1	43.3	16.28																	This study, M. Edwards
Squamata	Chamaeleonidae	Trioceros_jacksonii	Trioceros_jacksonii	Jacksons three-horned chameleon	m	unknown	1	fresh	this study	1	36.1	7.84	1	36.1	2.59	1	36.1	0.85	1	36.1	11.28																	This study, M. Edwards
Squamata	Tropidophiidae	Tropidophis_haetianus	Tropidophis_haetianus	Haitian dwarf boa	unknown	pet	1		literature	1	21.1729	11.4	1	21.1729	5.2	1	21.1729	0.8	1	21.1729	17.4																	Billing (1987)
Squamata	Tropiduridae	Tropidurus_spinulosus	Tropidurus_spinulosus	Spiny lava lizard	unknown	unknown	1	formalin	literature	1	7.33	7.4	1	7.33	3.25	1	7.33	0.35	1	7.33	11	1	6.1		7.4	1	6.1		3.25	1	6.1		0.35	1	6.1		11	Lönnberg (1902)	Meiri (2010)
Squamata	Teiidae	Tupinambis_teguixin	Tupinambis_nigropunctatus	Gold tegu	m	pet	1	frozen	literature										1	285.31	32.4													1	24.8		32.4	Schneemeier (2008)
Squamata	Teiidae	Tupinambis_teguixin	Tupinambis_nigropunctatus	Gold tegu	m	pet	1	frozen	literature										1	95.18	24.1													1	13.7		24.1	Schneemeier (2008)
Squamata	Teiidae	Tupinambis_teguixin	Tupinambis_nigropunctatus	Gold tegu	m	pet	1	frozen	literature										1	48.37	22.3													1	11.2		22.3	Schneemeier (2008)
Squamata	Teiidae	Tupinambis_teguixin	Tupinambis_nigropunctatus	Gold tegu	m	pet	1	frozen	literature										1	39.75	17.5													1	10.7		17.5	Schneemeier (2008)
Squamata	Teiidae	Tupinambis_teguixin	Tupinambis_nigropunctatus	Gold tegu	f	pet	1	frozen	literature										1	292.56	38.3													1	25		38.3	Schneemeier (2008)
Squamata	Teiidae	Tupinambis_teguixin	Tupinambis_nigropunctatus	Gold tegu	unknown	unknown	1	formalin	literature	1	1462.35	32.5	1	1462.35	21.5	1	1462.35	5.4	1	1462.35	59.4	1	35		32.5	1	35		21.5	1	35		5.4	1	35		59.4	Lönnberg (1902)	Meiri (2010)
Squamata	Agamidae	Uromastyx_acanthinura	Uromastyx_acanthinura	North african spiny tailed lizard	m	pet	1	frozen	literature							1	66.7	4	1	66.7	40									1	15.1		4	1	15.1		40	Schneemeier (2008)
Squamata	Agamidae	Uromastyx_acanthinura	Uromastyx_acanthinura	North african spiny tailed lizard	f	pet	1	frozen	literature							1	79.36	2.5	1	79.36	34.5									1	13.5		2.5	1	13.5		34.5	Schneemeier (2008)
Squamata	Agamidae	Uromastyx_acanthinura	Uromastyx_acanthinura	North african spiny tailed lizard	f	pet	1	frozen	literature							1	45.95	4	1	45.95	35.5									1	12.2		4	1	12.2		35.5	Schneemeier (2008)
Squamata	Agamidae	Uromastyx_acanthinura	Uromastyx_acanthinura	North african spiny tailed lizard	m	pet	1	frozen	literature							1	70.78	2.8	1	70.78	38.6									1	14.3		2.8	1	14.3		38.6	Schneemeier (2008)
Squamata	Agamidae	Uromastyx_acanthinura	Uromastyx_acanthinura	North african spiny tailed lizard	m	pet	1	frozen	literature							1	65.98	4.5	1	65.98	38.5									1	13.6		4.5	1	13.6		38.5	Schneemeier (2008)
Squamata	Agamidae	Uromastyx_acanthinura	Uromastyx_acanthinura	North african spiny tailed lizard	m	pet	1	frozen	literature							1	31.91	1.7	1	31.91	26.6									1	12.7		1.7	1	12.7		26.6	Schneemeier (2008)
Squamata	Agamidae	Uromastyx_acanthinura	Uromastyx_acanthinura	North african spiny tailed lizard	f	pet	1	frozen	literature							1	51.86	2.7	1	51.86	32.7									1	13.8		2.7	1	13.8		32.7	Schneemeier (2008)
Squamata	Agamidae	Uromastyx_aegyptia	Uromastix_spinipes	Egyptian mastigure	unknown	unknown	1	formalin	literature	1	674.94	39	1	674.94	26.5				1	674.94	65.5	1	29.8		39	1	29.8		26.5					1	29.8		65.5	Lönnberg (1902)	Meiri (2010)
Squamata	Varanidae	Varanus_exanthematicus	Varanus_exanthematicus	Savannah Monitor	m	pet	1	frozen	literature										1	143.85	29.4																	Schneemeier (2008)
Squamata	Varanidae	Varanus_indicus	Varanus_indicus	Mangrove monitor	f	unknown	1	fresh	this study	1	527.6	19.99	1	527.6	12.23				1	527.6	32.22	1	30.3		19.99	1	30.3		12.23					1	30.3		32.22	This study, M. Edwards
Squamata	Varanidae	Varanus_salvator	Varanus_salvator	Water monitor lizard	unknown	wild	2	fresh	literature	2	10040	62.5	2	10040	17.5				2	10040	80	2	81.25		62.5	2	81.25		17.5					2	81.25		80	Srichairat et al. (2018)
Squamata	Varanidae	Varanus_salvator	Varanus_salvator	Water monitor lizard	unknown	unknown	1	formalin	literature	1	2870.71	53	1	2870.71	30				1	2870.71	83	1	51		53	1	51		30					1	51		83	Lönnberg (1902)	Meiri (2010)
Squamata	Viperidae	Vipera_ammodytes	Vipera_ammodytes	Horned viper	unknown	pet	1		literature	1	28.3094	12.8	1	28.3094	4.5				1	28.3094	17.3																	Billing (1987)
Squamata	Viperidae	Vipera_aspis	Vipera_aspis	Venomous viper species	unknown	pet	1		literature	1	45.5289	18.7	1	45.5289	5.5				1	45.5289	24.2																	Billing (1987)
Squamata	Viperidae	Vipera_berus	Vipera_berus	Common european adder		pet	1		literature	1	54.2024	21.1	1	54.2024	5.5				1	54.2	26.6																	Billing (1987)
Squamata	Viperidae	Vipera_berus	Vipera_berus	Common european adder	m	wild	2	fresh	literature	2	44.27	24.75	2	44.27	2.33				2	44.27	27.08																	Przystalski (1980)
Squamata	Viperidae	Vipera_berus	Vipera_berus	Common european adder	m	wild	2	fresh	literature	2	69.2	27.04	2	69.2	3.99				2	69.2	31.03																	Przystalski (1980)
Squamata	Viperidae	Vipera_berus	Vipera_berus	Common european adder	f	wild	1	fresh	literature	1	24.3	24.76	1	24.3	2.68				1	24.3	27.44																	Przystalski (1980)
Squamata	Viperidae	Vipera_berus	Vipera_berus	Common european adder	f	wild	2	fresh	literature	2	90.8	24.76	2	90.8	2.99				2	90.8	27.75																	Przystalski (1980)
Squamata	Viperidae	Vipera_berus	Vipera_berus	Common european adder	both	wild & pet	8	fresh &	literature	8	54.23	24.87	8	54.23	3.35				8	54.23	28.22																	Billing (1987) & Przystalski (1980)
Squamata	Viperidae	Vipera_kaznakovi	Vipera_kaznakovi	Caucasus viper	unknown	pet	1		literature	1	61.9995	25.5	1	61.9995	2.1				1	61.9995	27.6																	Billing (1987)
Squamata	Viperidae	Vipera_latastei	Vipera_latastei	Lataste`s viper	unknown	pet	1		literature	1	38.985	13.1	1	38.985	4.8				1	38.985	17.9																	Billing (1987)
Squamata	Viperidae	Vipera_ursinii	Vipera_ursinii	Meadow viper	unknown	pet	1		literature	1	7.6047	8.8	1	7.6047	3.4				1	7.6047	12.2																	Billing (1987)
Squamata	Xenopeltidae	Xenopeltis_unicolor	Xenopeltis_unicolor	Sunbeam snake	unknown	pet	1		literature	1	630.52	26.5	1	630.52	12.3	1	630.52	3.5	1	630.52	42.3																	Billing (1987)
Squamata	Typhlopidae	Xerotyphlops_vermicularis	Typhlops_vermicularis	European blind snake	unknown	pet	1		literature	1	3.79457	8.4	1	3.79457	2.5	1	3.79	0.5	1	3.79457	11.4																	Billing (1987)
Squamata	Lacertidae	Zootoca_vivipara	Lacerta_vivipara	Viviparous lizard	m	experimental	5		literature	5	3.25048	3.78	5	3.25048	0.91				5	3.25048	4.69	5	4.97		3.78	5	4.97		0.91					5	4.97		4.7	Herrel et al. (2004)	Meiri (2010)
Squamata	Leptotyphlopidae				unknown	pet	1		literature	1	0.150672	2.6	1	0.150672	0.9	1	0.15	0.1	1	0.150672	3.6																	Billing (1987)
Squamata	Boidae				f	pet	1	frozen	literature										1	567.42	64																	Eberle (2007)
Squamata	Boidae				f	pet	1	frozen	literature										1	267.4	67.9																	Eberle (2007)
Squamata	Boidae				m	pet	1	frozen	literature										1	671.6	95.9																	Eberle (2007)
Squamata	Boidae				unknown	pet	1	frozen	literature										1	45.89	27																	Eberle (2007)
Squamata	Boidae				m	pet	1	frozen	literature										1	2132.12	188													1	146.8		188	Eberle (2007)
Squamata	Boidae				f	pet	1	frozen	literature										1	902.88	112.4													1	101.2		112.4	Eberle (2007)
Squamata	Boidae				unknown	pet	1	frozen	literature										1	17.76	9.7													1	39		9.7	Eberle (2007)
Squamata	Boidae				unknown	pet	1	frozen	literature										1	39.93	21.4													1	51.7		21.4	Eberle (2007)
Squamata	Boidae				f	pet	1	frozen	literature										1	1013.94	46.7													1	109.2		46.7	Eberle (2007)
Squamata	Boidae				m	pet	1	frozen	literature										1	139.08	32.5													1	80.5		32.5	Eberle (2007)
Squamata	Boidae				unknown	pet	1	frozen	literature										1	56.23	41.2													1	41		41.2	Eberle (2007)
Squamata	Boidae				m	pet	1	frozen	literature										1	245	39.5													1	63.1		39.5	Eberle (2007)
Squamata	Boidae				m	pet	1	frozen	literature										1	207.76	43.4													1	60.2		43.4	Eberle (2007)
Squamata	Boidae				unknown	pet	1	frozen	literature										1	454.72	31													1	80		31	Eberle (2007)
Squamata	Boidae				f	pet	1	frozen	literature										1	910.33	58													1	137.7		58	Eberle (2007)
Squamata	Boidae				f	pet	1	frozen	literature										1	57.12	25.8													1	57.2		25.8	Eberle (2007)
Squamata	Boidae				m	pet	1	frozen	literature										1	47.8	22.3													1	48.9		22.3	Eberle (2007)
Squamata	Boidae				f	pet	1	frozen	literature										1	4999	116.5													1	178.6		116.5	Eberle (2007)
Squamata	Colubridae				f	pet	1	frozen	literature										1	288.39	47																	Eberle (2007)
Squamata	Colubridae				unknown	pet	1	frozen	literature										1	6.5	9.2																	Eberle (2007)
Squamata	Colubridae				f	pet	1	frozen	literature										1	462.58	95																	Eberle (2007)
Squamata	Colubridae				m	pet	1	frozen	literature										1	130.22	41.4																	Eberle (2007)
Squamata	Colubridae				unknown	pet	1	frozen	literature										1	13.81	15.2													1	36		15.2	Eberle (2007)
Squamata	Colubridae				f	pet	1	frozen	literature										1	308.38	63													1	90.92		63	Eberle (2007)
Squamata	Colubridae				unknown	pet	1	frozen	literature										1	23.29	36.8																	Eberle (2007)
Squamata	Colubridae				m	pet	1	frozen	literature										1	23.59	24													1	107.04		24	Eberle (2007)
Squamata	Colubridae				unknown	pet	1	frozen	literature										1	5.37	6													1	19.6		6	Eberle (2007)
Squamata	Colubridae				unknown	pet	1	frozen	literature										1	4.66	9													1	18.3		9	Eberle (2007)
Squamata	Colubridae				f	pet	1	frozen	literature										1	150.22	57													1	78		57	Eberle (2007)
Squamata	Colubridae				unknown	pet	1	frozen	literature										1	4.98	6.5													1	19.8		6.5	Eberle (2007)
Squamata	Colubridae				f	pet	1	frozen	literature										1	142.64	68.4													1	97.7		68.4	Eberle (2007)
Squamata	Colubridae				m	pet	1	frozen	literature										1	213.46	52.6													1	95.5		52.6	Eberle (2007)
Squamata	Colubridae				unknown	pet	1	frozen	literature										1	16.2	20.5													1	40		20.5	Eberle (2007)
Squamata	Colubridae				f	pet	1	frozen	literature										1	259.14	41.9													1	87		41.9	Eberle (2007)
Squamata	Colubridae				m	pet	1	frozen	literature										1	764.8	78													1	126.5		78	Eberle (2007)
Squamata	Colubridae				m	pet	1	frozen	literature										1	364.8	65													1	88		65	Eberle (2007)
Squamata	Colubridae				m	pet	1	frozen	literature										1	350.98	56.5													1	106.2		56.5	Eberle (2007)
Squamata	Colubridae				unknown	pet	1	frozen	literature										1	3.79	7													1	22.6		7	Eberle (2007)
Squamata	Colubridae				unknown	pet	1	frozen	literature										1	4.25	8.5													1	25.5		8.5	Eberle (2007)
Squamata	Colubridae				unknown	pet	1	frozen	literature										1	3.58	10.4													1	19		10.4	Eberle (2007)
Squamata	Colubridae				unknown	pet	1	frozen	literature										1	3.13	5													1	16.3		5	Eberle (2007)
Squamata	Colubridae				m	pet	1	frozen	literature										1	26.21	25.4													1	51.3		25.4	Eberle (2007)
Squamata	Colubridae				m	pet	1	frozen	literature										1	62.97	38													1	80.6		38	Eberle (2007)
Squamata	Colubridae				m	pet	1	frozen	literature										1	114.67	43.6													1	83.1		43.6	Eberle (2007)
Squamata	Colubridae				unknown	pet	1	frozen	literature										1	2.81	7.8													1	23.9		7.8	Eberle (2007)
Squamata	Colubridae				unknown	pet	1	frozen	literature										1	8.21	11													1	31.1		11	Eberle (2007)
Squamata	Colubrindae				f	pet	1	frozen	literature										1	252.67	35																	Eberle (2007)
Squamata	Pythonidae				m	pet	1	frozen	literature										1	1309	38.4																	Eberle (2007)
Squamata	Pythonidae				f	pet	1	frozen	literature										1	412.73	35																	Eberle (2007)
Squamata	Pythonidae				unknown	pet	1	frozen	literature										1	83.5	16.6																	Eberle (2007)
Squamata	Pythonidae				m	pet	1	frozen	literature										1	531.54	35																	Eberle (2007)
Squamata	Pythonidae				unknown	pet	1	frozen	literature										1	129.45	34.5													1	53.9		34.5	Eberle (2007)
Squamata	Pythonidae				m	pet	1	frozen	literature										1	636.14	55																	Eberle (2007)
Squamata	Pythonidae				unknown	pet	1	frozen	literature										1	51.28	23													1	31.9		23	Eberle (2007)
Squamata	Pythonidae				unknown	pet	1	frozen	literature										1	50.3	16.1													1	33.2		16.1	Eberle (2007)
Squamata	Pythonidae				unknown	pet	1	frozen	literature										1	33.72	7.2													1	29		7.2	Eberle (2007)
Squamata	Pythonidae				unknown	pet	1	frozen	literature										1	75.42	30.8													1	43.9		30.8	Eberle (2007)
Squamata	Pythonidae				unknown	pet	1	frozen	literature										1	64.01	20													1	43.1		20	Eberle (2007)
Squamata	Pythonidae				f	pet	1	frozen	literature										1	75.48	17.9													1	49		17.9	Eberle (2007)
Squamata	Pythonidae				m	pet	1	frozen	literature										1	56.28	30.7													1	42		30.7	Eberle (2007)
Squamata	Pythonidae				f	pet	1	frozen	literature										1	77.32	17.1													1	42.6		17.1	Eberle (2007)
Squamata	Pythonidae				m	pet	1	frozen	literature										1	462.69	51.1													1	128.8		51.1	Eberle (2007)
Squamata	Pythonidae				f	pet	1	frozen	literature										1	601.92	34.4													1	107.8		34.4	Eberle (2007)
Squamata	Pythonidae				f	pet	1	frozen	literature										1	538.8	24.6													1	74.9		24.6	Eberle (2007)
Squamata	Pythonidae				f	pet	1	frozen	literature										1	1381.35	55													1	138		55	Eberle (2007)
Squamata	Pythonidae				m	pet	1	frozen	literature										1	3645	237													1	171		237	Eberle (2007)
Squamata	Pythonidae				m	pet	1	frozen	literature										1	389.68	30.6													1	71		30.6	Eberle (2007)
Squamata	Pythonidae				m	pet	1	frozen	literature										1	328.89	24.5													1	63.3		24.5	Eberle (2007)
Squamata	Pythonidae				m	pet	1	frozen	literature										1	315.73	28.5													1	26.4		28.5	Eberle (2007)
Squamata	Pythonidae				f	pet	1	frozen	literature										1	240.16	22.9													1	63.6		22.9	Eberle (2007)
Squamata	Pythonidae				f	pet	1	frozen	literature										1	189.65	16.1													1	58.3		16.1	Eberle (2007)
Squamata	Pythonidae				f	pet	1	frozen	literature										1	294.88	24.5													1	56.6		24.5	Eberle (2007)
Squamata	Pythonidae				f	pet	1	frozen	literature										1	166.52	19													1	53.5		19	Eberle (2007)
Squamata	Pythonidae				f	pet	1	frozen	literature										1	301.96	27.3													1	61.6		27.3	Eberle (2007)
Squamata	Pythonidae				f	pet	1	frozen	literature										1	419.4	30.8													1	69.4		30.8	Eberle (2007)
Squamata	Pythonidae				f	pet	1	frozen	literature										1	351.6	33.8													1	67.4		33.8	Eberle (2007)

## Sheet: Average data
Order	Sort	Familiy	Genus_species as in tree	Genus_species as in publication	English	n	Data_collection	n_Small Intestine	Body mass_Small Intestine	Body mass_Small Intestine	Small Intestine Length	n_Large Intestine	Body mass_Large Intestine	Body mass_Large Intestine	Large Intestine Length	n_Caecum	Body mass_Caecum	Body mass_Caecum	Caecum Length	n_Total Intestine	Body mass_Total Intestine	Body mass_Total Intestine	Total Intestine Length	n_Small Intestine	Snout Vent Length_Small Intestine	Carapace Length_Small Intestine	Small Intestine Length	n_Large Intestine	Snout Vent Length_Large Intestine	Carapace Length_Large Intestine	Large Intestine Length	n_Caecum	Snout Vent Length_Caecum	Carapace Length_Caecum	Caecum Length	n_Total Intestine	Snout Vent Length_Total Intestine	Carapace Length_Total Intestine	Total Intestine Length	Source	Source	Diet	Diet_Comments	Source
									kg	g	cm		kg	g	cm		kg	g	cm		kg	g	cm		cm	cm	cm		cm	cm	cm		cm	cm	cm		cm		cm
Testudines	4	Chelidae	Acanthochelys_spixii	Acanthochelys_spixii	Black spiny necked swamp turtle	3	literature																	3	21.8333		44.5333	3	21.8333		4					3	21.8333		48.533	Bauer (2002)		Omnivorous	Insects, amphibians and vegetable matter	Brasil et al. (2011)
Squamata	2	Lacertidae	Acanthodactylus_pardalis	Acanthodactylus_pardalis	Leopard fringe-fingered lizard	5	literature	5	0.00482	4.82	4.85	5	0.00482	4.82	1.32					5	0.00482	4.82	6.17	5	5.9		4.85	5	5.9		1.32					5	5.9		6.2	Herrel et al. (2004)	Meiri (2010)	Faunivorous	Invertebrates	Meiri (2017)
Squamata	2	Agamidae	Acanthosaura_lepidogaster	Acanthosaura_lepidogaster	Brown pricklepe	4	literature													4	0.0428625	42.8625	19.475													3	13.1		20.7333	Schneemeier (2008)		Faunivorous	Athropods	Meiri (2017)
Squamata	3	Acrochorididae	Acrochordus_javanicus	Acrochordus_javanicus	Elephant trunk snake	1	literature	1	0.541614	541.614	142	1	0.541614	541.614	8.9					1	0.541614	541.614	150.9																	Billing (1987)		Faunivorous	vertebrates	Billing (1987)
Squamata	3	Typhlopidae	Afrotyphlops_punctatus	Typhlops_hallowelli	Spotted blind snake	1	literature	1	0.0148044	14.8044	11.3	1	0.0148044	14.8044	2.4					1	0.0148044	14.8044	13.8																	Billing (1987)		Faunivorous	Invertebrates	Akani et al. (2007)
Squamata	2	Agamidae	Agama_agama	Agama_agama	Common agama	1	literature	1	0.01884	18.84	12.2	1	0.01884	18.84	5	1	0.01884	18.84	0.6	1	0.01884	18.84	17.8	1	9.3		12.2	1	9.3		5	1	9.3		0.6	1	9.3		17.8	Lönnberg (1902)	Meiri (2010)	Omnivorous	Invertebrates, lizards and fruits	Meiri (2017)
Testudines	4	Testudinidae	Aldabrachelys_gigantea	Dipsochelys gigantea	Aldara giant tortoise	1	literature																	1	52		80.5	1	52		176					1	52		256.5	Bauer (2002)		Herbivorous	Vegetable matter	Andriantsaralaza et al. (2013)
Crocodylia	1	Alligatoridae	Alligator_mississippiensis	Alligator_mississippiensis	American alligator	14	literature	14	3.26214	3262.14	54.2071	14	3.26214	3262.14	7.55714					14	3.26214	3262.14	62.1571																	Slay (2015) and Tracy et al. (2015)		Faunivorous		Tracy (2015)
Squamata	2	Iganuidae	Amblyrhynchus_cristatus	Amblyrhynchus_cristatus	Marine iguana	3	literature	3	1.4346	1434.6	44	3	1.4346	1434.6	41.2667	1	1.4038	1403.8	1.2	3	1.4346	1434.6	85.6667	3	31.6667		44	3	31.6667		41.2667	3	32		1.2	3	31.6667		85.7	Mackie et al. (2004) & Lönnberg (1902)		Herbivorous		Meiri (2017)
Squamata	2	Teiidae	Ameiva_ameiva	Ameiva_ameiva	Giant ameiva	1	literature	1	0.03668	36.68	11.8	1	0.03668	36.68	3					1	0.03668	36.68	14.8	1	10.7		11.8	1	10.7		3					1	10.7		14.8	Lönnberg (1902)	Meiri (2010)	Faunivorous	Invertebrates and vertebrates	Meiri (2017)
Squamata	2	Agamidae	Amphibolurus_muricatus	Amphibolurus_muricatus	Jacky lizard	1	literature	1	0.02428	24.28	9.6	1	0.02428	24.28	3.9	1	0.02428	24.28	0.6	1	0.02428	24.28	14.1	1	10.1		9.6	1	10.1		3.9	1	10.1		0.6	1	10.1		14.1	Lönnberg (1902)	Meiri (2010)	Faunivorous	Arthropods	Meiri (2017)
Squamata	2	Anguidae	Anguis_fragilis	Anguis_fragilis	Slow worm	6	literature	6	0.0136433	13.6433	6.84667	6	0.0136433	13.6433	1.51333					6	0.0136433	13.6433	8.36																	Przystalski (1980)		Faunivorous	Invertebrates, sometimes small vertebrates	Meiri (2017)
Squamata	3	Aniliidae	Anilius_scytale	Anilius_scytale	Coral Cylinder Snake	1	literature	1	0.00398745	3.98745	9.6	1	0.00398745	3.98745	2.9	1	0.00398745	3.98745	0.6	1	0.00398745	3.98745	13.1																	Billing (1987)		Faunivorous		Colston et al. (2010)
Squamata	2	Dactyloidae	Anolis_carolinensis	Anolis_principalis	Green anole	1	literature	1	0.006342	6.342	7.2	1	0.006342	6.342	1.55	1	0.006342	6.342	0.25	1	0.006342	6.342	9	1	6.3		7.2	1	6.3		1.55	1	6.3		0.25	1	6.3		9	Lönnberg (1902)	Meiri (2010)	Faunivorous	Arthropods	Meiri (2017)
Squamata	2	Lacertidae	Archaeolacerta_bedriagae	Lacerta_bedriagae	Bedriaga`s rock lizard	5	literature	5	0.00729	7.29	4.49	5	0.00729	7.29	1.42					5	0.00729	7.29	5.91	5	6.79		4.49	5	6.79		1.42					5	6.79		5.9	Herrel et al. (2004)	Meiri (2010)	Omnivorous	Vegetable matter and invetebrates	Meiri (2017)
Squamata	2	Teiidae	Aspidoscelis_sexlineata	Cnemidophorus sexlineatus	Six lined racerunner	1	literature	1	0.00937	9.37	5.4	1	0.00937	9.37	2.5					1	0.00937	9.37	7.9	1	6.9		5.4	1	6.9		2.5					1	6.9		7.9	Lönnberg (1902)	Meiri (2010)	Faunivorous	Invertebrates	Meiri (2017)
Squamata	3	Lamprophiidae	Atractaspis_bibronii	Atractaspis_bibronii	Southern stilett snake	1	literature	1	0.0163339	16.3339	12.1	1	0.0163339	16.3339	3.9	1	0.0163339	16.3339	0.1	1	0.0163339	16.3339	16																	Billing (1987)		Faunivorous	Vertebrates	Shine et al. (2006)
Squamata	2	Corytophanidae	Basiliscus_basiliscus	Basiliscus_basiliscus	Common basilisk	2	literature													2	0.02206	22.06	9.75													2	9.8		9.8	Schneemeier (2008)		Omnivorous	Invertebrates, vertebrates, sometimes vegetable matter	Meiri (2017)
Squamata	2	Corytophanidae	Basiliscus_plumifrons	Basiliscus_plumifrons	Green basilisk	1	literature													1	0.19495	194.95	27																	Schneemeier (2008)		Omnivorous	Invertebrates, vertebrates, sometimes vegetable matter	Meiri (2017)
Squamata	3	Viperidae	Bitis_arietans	Bitis_arietans	Puff adder	1	literature	1	2.29522	2295.22	63.8	1	2.29522	2295.22	26.4					1	2.29522	2295.22	90.2																	Billing (1987)		Faunivorous	vertebrates	Glaudas et al. (2017)
Squamata	3	Boidae	Boa_constrictor	Boa_constrictor	Common boa	1	literature	1	0.338687	338.687	18.4	1	0.338687	338.687	24.8	1	0.338687	338.687	2.5	1	0.338687	338.687	45.7																	Billing (1987)		Faunivorous	vertebrates	Colston et al. (2010)
Squamata	3	Lamprophiidae	Boaedon_lineatus	Boaedon_lineatus	Striped house snake	1	literature	1	0.350335	350.335	52.2	1	0.350335	350.335	19.4	1	0.350335	350.335	2.2	1	0.350335	350.335	73.8																	Billing (1987)		Faunivorous	Vertebrates	Paterson (2018)
Squamata	3	Colubridae	Boiga_irregularis	Boiga_irregularis	Brown tree snake	24	literature	24	0.0797	79.7	37.39													24	93.3		37.39													Jackson et al. (2000)		Faunivorous		Jackson et al. (2000)
Squamata	3	Pythonidae	Bothrochilus_albertisii	Liasis_albertisii	Northern white lipped python	1	literature	1	0.523218	523.218	32	1	0.523218	523.218	14.5	1	0.523218	523.218	2.5	1	0.523218	523.218	49																	Billing (1987)		Faunivorous	vertebrates	Billing (1987)
Squamata	2	Iguanidae	Brachylophus_fasciatus	Brachylophus_fasciatus	Lau banded iguana			2	0.15159	151.59	17.85	2	0.15159	151.59	6.273	2	0.15159	151.59	0.887	2	0.15159	151.59	25.01	2	16.5		17.85	2	16.5		6.27	2	16.5		0.887	2	16.5		25.007	Lönnberg (1902), This study	Meiri (2010)	Herbivorous		Meiri (2017)
Squamata	2	Agamidae	Bronchocela_jubata	Calotes_jubatus	Maned forest lizard	1	literature	1	0.05028	50.28	14	1	0.05028	50.28	5	1	0.05028	50.28	0.8	1	0.05028	50.28	19.8	1	12.8		14	1	12.8		5	1	12.8		0.8	1	12.8		19.8	Lönnberg (1902)	Meiri (2010)	Faunivorous	Invertebrates	Meiri (2017)
Squamata	3	Calamariidae	Calamaria_gervaisii	Calamaria_mindorensis	Gervals worm snake	1	literature	1	0.00247028	2.47028	5.7	1	0.00247028	2.47028	2.2	1	0.00247028	2.47028	0.1	1	0.00247028	2.47028	8																	Billing (1987)		Faunivorous	invertebrates	Billing (1987)	similar to other worm snakes like C. hollandi, mindorensis, polillensis or tropica
Testudines	4	Cheloniidae	Caretta_caretta	Caretta_caretta	Loggerhead turtle	2	literature	2	7.8465	7846.5	149.5	2	7.8465	7846.5	134					2	7.8465	7846.5	283.5	2		31.5	149.5	2		31.5	134					2		31.5	283.5	Valente et al. (2008)	Hirth (1982)	Faunivorous	Fish and crabs	Seney and Musick (2007)
Testudines	4	Carettochelyidae	Carettochelys_insculpta	Carettochelys_insculpta	Pig nosed turtle	2	literature																	2	19.15		62.25													Bauer (2002)		Omnivorous	Vegetable matter and invertebrates	Georges et al. (2008)
Squamata	3	Viperidae	Causus_rhombeatus	Causus_rhombeatus	Rhombic night snake	1	literature	1	0.0831361	83.1361	21.5	1	0.0831361	83.1361	8.5					1	0.0831361	83.1361	30																	Billing (1987)		Faunivorous	Vertebrates	Wallach (1980)
Testudines	4	Testudinidae	Centrochelys_sulcata	Centrochelys_sulcata	African spurred tortoise	1	ME																	2	51.7		46	2	51.7		102					2	51.7		148	Bauer (2002), This study		Herbivorous		Pellet et al. (2015), Stauffer (2003)
Squamata	3	Viperidae	Cerastes_vipera	Cerastes_vipera	Sahara Sand Viper	1	literature	1	0.0264945	26.4945	8.3	1	0.0264945	26.4945	3.4					1	0.0264945	26.4945	11.7																	Billing (1987)		Faunivorous	Vertebrates	Sivan et al. (2013)
Squamata	2	Scincidae	Chalcides_chalcides	Chalcides_lineatus	Italian three toed skink	1	literature	1	0.01341	13.41	3.8	1	0.01341	13.41	2.4	1	0.01341	13.41	0.25	1	0.01341	13.41	6.45	1	9.2		3.8	1	9.2		2.4	1	9.2		0.3	1	9.2		6.5	Lönnberg (1902)	Meiri (2010)	Faunivorous	Invertebrates	Meiri (2017)
Squamata	2	Scincidae	Chalcides_ocellatus	Chalcides_ocellatus	Ocellated skink	1	literature	1	0.01341	13.41	8.3	1	0.01341	13.41	3	1	0.01341	13.41	0.5	1	0.01341	13.41	11.8	1	9.2		8.3	1	9.2		3	1	9.2		0.5	1	9.2		11.8	Lönnberg (1902)	Meiri (2010)	Faunivorous	Invertebrates, some vegetable matter	Meiri (2017)
Squamata	2	Chamaeleonidae	Chamaeleo_calyptratus	Chamaeleo_calyptratus	Veiled chameleon	1	literature	1	0.231	231	27.01	1	0.231	231	6.84	1	0.231	231	3.78	5	0.136624	136.624	25.666	1	22.6		27.01	1	22.6		6.84	1	22.6		3.78	2	14.8		26.615	Schneemeier (2008), This study		Omnivorous	Vertebrates, invertebrates and vegetable matter	Meiri (2017)
Squamata	2	Chamaeleonidae	Chamaeleo_laevigatus	Chamaeleo_laevigatus	Smooth chameleon	9	literature													10	0.028637	28.637	14.19													9	11.4		13.5889	Schneemeier (2008)		Faunivorous	Arthropods	Meiri (2017)
Testudines	4	Chelidae	Chelodina_reimanni	Chelodina_reimanni	Reimanns snake necked turtle	3	literature																	3	25.2667		30.6333	3	25.2667		3.83333					3	25.2667		34.47	Bauer (2002)		Faunivorous	snails, mussels, crustaceans	Artner (1995)
Testudines	4	Cheloniidae	Chelonia_mydas	Chelonia_mydas	Green turtle	2	literature	2	66	66000	304.5	2	66	66000	730.5	2	66	66000	47	2	66	66000	1082																	Bjorndal (1979) & Colferai et al. (2017)	Check data form subsp is here	Herbivorous	Seagrass	Bjorndal (1979)
Testudines	4	Testudinidae	Chelonoidis_carbonarius	Chelonoidis_carb.	Red footed tortoise	1	literature																	1	18.5		22.2	1	18.5		34.6									Bauer (2002)		Omnivorous	Vegetable matter and invertebrates	Wang et al. (2011)
Testudines	4	Testudinidae	Chelonoidis_denticulatus	Chelonoidis_dent.	Yellow footed tortoise	2	literature																	2	17.25		22.35	2	17.25		25.5					2	17.25		47.85	Bauer (2002)		Omnivorous	Vegetable matter and invertebrates	Cohen (2017)
Testudines	4	Testudinidae	Chelonoidis_niger	Chelonoidis_niger	Floreana giant tortoise	1	ME	1	28.2	28200	81.8	1	28.2	28200	114.2					1	28.2	28200	196																	This study		Herbivorous	Mostly plant material, some fruits	De Neira and Johnson (1985)
Testudines	4	Chelidae	Chelus_fimbriatus	Chelus_fimbriatus	Mata mata	1	literature																	1	19		36.5	1	19		3					1	19		39.5	Bauer (2002)		Faunivorous	Invertebrates and fish	Lemell et al. (2002)
Testudines	4	Chelydridae	Chelydra_serpentina	Chelydra_serpentina	Snapping turtle	4	literature	4	14	14000	111	4	14	14000	51					4	14	14000	162	3	25.5		54.3	3	25.5		14.9333					3	25.5		69.2333	Kopsch (2006) & Bauer 2002		Omnivorous	Vegetable matter, invertebrates and small fishes	Punzo (1975)
Testudines	4	Testudinidae	Chersina_angulata	Chersina_angulata	Angulate tortoise	2	literature																	2	16.75		19.15	2	16.75		43					2	16.75		62.15	Bauer (2002)		Omnivorous	Vegetable matter and invertebrates	Joshua (2008)
Squamata	3	Boidae	Chilabothrus_striatus	Epicrates_striatus	Hispaniola Boa	1	literature	1	0.0582981	58.2981	22.4	1	0.0582981	58.2981	6.7					1	0.0582981	58.2981	29.1																	Billing (1987)		Faunivorous	Vertebrates	Henderson et al. (1987)
Squamata	2	Teiidae	Cnemidophorus_murinus	Cnemidophorus_murinus	Laurents whiptail	1	literature	1	0.05239	52.39	23.5	1	0.05239	52.39	6.5					1	0.05239	52.39	30	1	12		23.5	1	12		6.5					1	12		30	Lönnberg (1902)	Meiri (2010)	Herbivorous	Vegetable matter, invertebrates and small vertebrates	Meiri (2017)
Squamata	2	Iganuidae	Conolophus_subcristatus	Conolophus_subcristatus	Galapagos land iguana	1	literature	1	3.99586	3995.86	131	1	3.99586	3995.86	56					1	3.99586	3995.86	187	1	45.5		131	1	45.5		56					1	45.5		187	Lönnberg (1902)	Meiri (2010)	Herbivorous	Vegetable matter, some arthropods	Meiri (2017)
Squamata	3	Boidae	Corallus_annulatus	Corallus_annulatus	Ringed tree boa	1	ME	1	1.35	1350	64.4	1	1.35	1350	11					1	1.35	1350	75.4	1	156.5		64.4	1	156.5		11					1	156.5		75.4	This study		Faunivorous	Vertebrates	Lewis et al. (2011)
Squamata	3	Boidae	Corallus_hortulanus	Corallus_enydris	Amazon tree boa	1	literature	1	0.023541	23.541	13.4	1	0.023541	23.541	7.5	1	0.023541	23.541	0.2	1	0.023541	23.541	21.1																	Billing (1987)		Faunivorous	vertebrates	Colston et al. (2010)
Squamata	2	Cordylidae	Cordylus_cordylus	Cordylus_cordylus	Cape girdled lizard	1	literature		0.04215	42.15										1	0.04215	42.15	17.7																	Schneemeier (2008)		Omnivorous	Arthropods, sometimes vegetable matter	Meiri (2017)
Squamata	2	Scincidae	Corucia_zebrata	Corucia_zebrata	Solomon island skink	2	this study	2	0.5575	557.5	32.25	2	0.5575	557.5	16.5	2	0.5575	557.5	2.25	2	0.5575	557.5	51	2	26.75		32.25	2	26.75		16.5	2	26.75		2.3	2	26.75		51	This study		Herbivorous	Vegetable matter	Meiri (2017)
Crocodylia	1	Crocodylidae	Crocodylus_porosus	Crocodylus_porosus	Saltwater crocodile	5	literature	5	0.812	812	63.8	5	0.812	812	4.7					5	0.812	812	68.5																	Tracy et al. (2015)		Faunivorous	require animal protein	Tracy (2015)
Squamata	3	Viperidae	Crotalus_atrox	Crotalus_atrox	Western diamondback rattlesnake	1	literature	1	0.633416	633.416	34	1	0.633416	633.416	19.5					1	0.633416	633.416	53.5																	Billing (1987)		Faunivorous	Vertebrates	Beavers (1976)
Squamata	2	Crotaphytidae	Crotaphytus_collaris	Crotaphytus_collaris	Common collared lizard	1	literature		0.02143	21.43										1	0.02143	21.43	21					1												Schneemeier (2008)		Faunivorous	Invertebrates, small vertebrates, some vegetable matter	Meiri (2017)
Squamata	2	Iganuidae	Ctenosaura_acanthura	Ctenosaura_acanthura	Northeastern spinytail iguana	1	literature	1	1.68095	1680.95	74	1	1.68095	1680.95	30					1	1.68095	1680.95	104	1	34		74	1	34		30					1	34		104	Lönnberg (1902)	Meiri (2010)	Herbivorous		Meiri (2017)
Squamata	3	Cylindrophiidae	Cylindrophis_maculatus	Cylindrophis_maculatus	Ceylonese cylinder snake	1	literature	1	0.00736625	7.36625	9.8	1	0.00736625	7.36625	3.2	1	0.00736625	7.36625	0.4	1	0.00736625	7.36625	13.4																	Billing (1987)		Faunivorous	Vertebrates	Greene (1983)
Squamata	3	Cylindrophiidae	Cylindrophis_ruffus	Cylindrophis_rufus	Common pipe snake	1	literature	1	0.0029895	2.9895	7.4	1	0.0029895	2.9895	1.6	1	0.0029895	2.9895	0.3	1	0.0029895	2.9895	9.3																	Billing (1987)		Faunivorous	vertebrates	Colston et al. (2010)
Squamata	2	Gekkonidae	Cyrtodactylus_louisiadensis	Cyrtodactylus_louisiadensis	Ring tailed gecko	1	literature	1	0.02523	25.23	12	1	0.02523	25.23	3.3					1	0.02523	25.23	15.3	1	10.8		12	1	10.8		3.3					1	10.8		15.3	Lönnberg (1902)	Meiri (2010)	Faunivorous	Arthropods and frogs	Meiri (2017)
Squamata	3	Viperidae	Daboia_palaestinae	Vipera_palaestinae	Palestine viper	1	literature	1	0.551409	551.409	48.7	1	0.551409	551.409	18.7					1	0.551409	551.409	67.4																	Billing (1987)		Faunivorous	Vertebrates	Amr and Disi (1997)
Squamata	2	Lacertidae	Dalmatolacerta_oxycephala	Dalmatolacerta_oxycephala	Sharp-snouted rock lizard	5	literature	5	0.00489	4.89	5.24	5	0.00489	4.89	1.39					5	0.00489	4.89	6.63	5	5.93		5.24	5	5.93		1.39					5	5.93		6.63	Herrel et al. (2004)	Meiri (2010)	Faunivorous	Invertebrates	Meiri (2017)
Squamata	2	Pygopodidae	Delma_fraseri	Delma_fraseri	Frasers delma	1	literature	1	0.00438	4.38	4.2	1	0.00438	4.38	1.6					1	0.00438	4.38	5.8	1	9		4.2	1	9		1.6					1	9		5.8	Lönnberg (1902)	Meiri (2010)	Faunivorous	Arthropods	Meiri (2017)
Testudines	4	Dermochelyidae	Dermochelys_coriacea	Dermochelys_coriacea	Leatherbeack turtle	1	literature													1	224	224000	1196																	Dunlap (1955)		Faunivorous	Jellyfish and some fish	Heaslip et al. (2012)
Squamata	2	Iganuidae	Dipsosaurus_dorsalis	Dipsosaurus_dorsalis	Desert iguana	4	literature	4	0.071	71	18																													Karasov et al. (1985)	Meiri (2010)	Herbivorous		Meiri (2017)
Squamata	2	Teiidae	Dracaena_guianensis	Dracaena_guianensis	Northern caiman lizard	1	ME	1	1.83	1830	50.5	1	1.83	1830	20	1	1.83	1830	2.9	1	1.83	1830	73.4	1	41		50.5	1	41		20	1	41		2.9	1	41		73.4	This study		Faunivorous	Snails	Meiri (2017)
Squamata	2	Agamidae	Draco_cornutus	Draco_cornutus	No english name found	1	literature	1	0.00822	8.22	6.4	1	0.00822	8.22	2.1					1	0.00822	8.22	8.5	1	7.1		6.4	1	7.1		2.1					1	7.1		8.5	Lönnberg (1902)	Meiri (2010)	Faunivorous	Ants	Meiri (2017)
Squamata	2	Agamidae	Draco_haematopogon	Draco_haematopogon	No english name found	1	literature	1	0.00973	9.73	5.5	1	0.00973	9.73	2	1	0.00973	9.73	0.4	1	0.00973	9.73	7.9	1	7.5		5.5	1	7.5		2	1	7.5		0.4	1	7.5		7.9	Lönnberg (1902)	Meiri (2010)	Faunivorous	Ants	Meiri (2017)
Squamata	3	Viperidae	Echis_carinatus	Echis_carinatus	Saw-scaled viper	1	literature	1	0.0647563	64.7563	17.1	1	0.0647563	64.7563	10.8					1	0.0647563	64.7563	27.9																	Billing (1987)		Faunivorous	Vertebrates and invertebrates	Barlow et al. (2009)
Squamata	3	Colubridae	Elaphe_dione	Elaphe_dione	Steppes ratsnake	1	literature	1	0.142074	142.074	17.2	1	0.142074	142.074	7					1	0.142074	142.074	24.2																	Billing (1987)		Faunivorous	vertebrates	Billing (1987)	same as Coluber dione
Testudines	4	Chelidae	Elseya_novaeguineae	Elseya_novaeguineae	New guinea snapping turtle	1	literature																	1	18.7		36	1	18.7		5.4					1	18.7		41.4	Bauer (2002)		Omnivorous	aquatic plants, fruits, crustacea, beetles	Georges et al. (2008)
Testudines	4	Chelidae	Emydura_subglobosa	Emydura_subglobosa	Red bellied short necked turtle	2	literature																	2	14.1		37.6	2	14.1		3.75					2	14.1		41.35	Bauer (2002)		Omnivorous	Vegetable matter and invertebrates	Welsh et al. (2017)
Testudines	4	Cheloniidae	Eretmochelys_imbricata	Eretmochelys_imbricata	Hawksbill turtle	1	literature																	1	23.5		179.5	1	23.5		4.5					1	23.5		184	Bauer (2002)		Omnivorous	Algae and invertebrates	Bell (2012)
Squamata	3	Homalopsidae	Erpeton_tentaculatum	Erpeton_tentaculatum	Tentacled snake	1	literature	1	0.0168355	16.8355	20.1	1	0.0168355	16.8355	2.8					1	0.0168355	16.8355	22.9																	Billing (1987)		Faunivorous	Vertebrates	Smith et al. (2006)
Squamata	3	Boidae	Eryx_conicus	Eryx_conicus	Rough scaled sand boa	1	literature	1	0.17957	179.57	22.9	1	0.17957	179.57	9.4	1	0.17957	179.57	1.6	1	0.17957	179.57	33.9																	Billing (1987)		Faunivorous	Vertebrates	Rodríguez-Robles et al. (1999)
Squamata	2	Eublepharidae	Eublepharis_macularius	Eublepharis_macularius	Western indian leopard gecko	2	literature													2	0.024845	24.845	11.5													1	8.8		12.5	Schneemeier (2008)		Faunivorous	Arthropods and lizards	Meiri (2017)
Squamata	3	Boidae	Eunectes_notaeus	Eunectes_notaeus	Yellow anaconda	1	literature	1	0.101732	101.732	9.9	1	0.101732	101.732	3.5					1	0.101732	101.732	13.4																	Billing (1987)		Faunivorous	Vertebrates	Camera et al. (2019)
Squamata	2	Scincidae	Eutropis_multifasciata	Mubuia_multifasciata	Common mabuya	1	literature	1	0.02295	22.95	9.1	1	0.02295	22.95	3.7					1	0.02295	22.95	12.8	1	10.2		9.1	1	10.2		3.7					1	10.2		12.8	Lönnberg (1902)	Meiri (2010)	Faunivorous	Arthropods and small vertebrates	Meiri (2017)
Squamata	2	Chamaeleonidae	Furcifer_outstaleti	Chamaeleo_outstaleti	No english me found	2	literature													2	0.213745	213.745	33.65													2	22.4		33.7	Schneemeier (2008)		Omnivorous	Invertebrates, some vegetable matter and vertebrates	Meiri (2017)
Squamata	2	Lacertidae	Gallotia_atlantica	Gallotia_atlantica	Atlantic lizard	19	literature													19	0.00526	5.26	8.53													19	6.08		8.5	Valido and Nogales (2003)	Meiri (2010)	Omnivorous	Invertebrates ans vegetable matter	Meiri (2017)
Squamata	2	Lacertidae	Gallotia_galloti	Gallotia_galloti	Gallot`s lizard	6	literature	6	0.0298852	29.8852	12.15	6	0.0298852	29.8852	4.375					6	0.0298852	29.8852	16.525	6	10.9167		12.15	6	10.9167		4.375					6	10.9167		16.5	Herrel et al. (2004) & Lönnberg (1902)	Meiri (2010)	Omnivorous		Meiri (2017)
Testudines	4	Testudinidae	Geochelone_elegans	Geochelone_elegans	Indian star tortoise	4	literature																	4	13.25		19.3	4	13.25		31.525					4	13.25		50.83	Bauer (2002)		Omnivorous	Vegetable matter and invertebrates	Nandu and Arora (2017)
Testudines	4	Geoemydidae	Geoemyda_spengleri	Geoemyda_spengleri	Black breasted leaf turtle	4	literature																	4	12.95		21.325	4	12.95		3.925					4	12.95		25.25	Bauer (2002)		Omnivorous	Invertebrates and vegetable matter	Luison and Redaelli (2008)
Testudines	4	Emydidae	Glyptemys_insculpta	Clemmys_insculpta	Wood turtle	2	literature																	2	17.15		34.35	2	17.15		4.9					2	17.15		39.25	Bauer (2002)		Omnivorous	Vegetable matter, invertebrates and carrion	Walde et al. (2003)
Testudines	4	Testudinidae	Gopherus_agassizii	Xerobates_agassizii	Mojave desert tortoise	7	literature	7	2.033	2033	28.93	7	2.033	2033	52.41					7	2.033	2033	81.34																	Barboza et al. (1995)		Herbivorous	Grasses and herbage	Barboza et al. (1995)
Squamata	2	Helodermatidae	Heloderma_suspectum	Heloderma_suspectum	Gila monster	12	literature	12	0.47655	476.55	41.35																													Christel et al. (2007)		Faunivorous	Vertebrates, eggs, arthropods	Meiri (2017)
Squamata	2	Gekkonidae	Hemidactylus_mabouia	Hemidactylus_mabouia	Tropical house gecko	14	literature	14	0.005	5	5.38	14	0.005	5	1.66					14	0.005	5	7.04	14	6		5.38	14	6		1.66	14				14	6		7.04	Rodrigues-Sartori et al. (2014)		Faunivorous	Invertebrates and small vertebrates	Meiri (2017)
Squamata	2	Gekkonidae	Hemidactylus_platyurus	Hemidactylus_platyurus	Flat tailed house gecko	1	literature	1	0.00356	3.56	6.5	1	0.00356	3.56	1.5					1	0.00356	3.56	8	1	5.5		6.5	1	5.5		1.5	1				1	5.5		8	Lönnberg (1902)	Meiri (2010)	Faunivorous	Invertebrates and small vertebrates	Meiri (2017)
Testudines	4	Geoemydidae	Heosemys_annandalii	Hieremys_annandalii	Yellow headed temple turtle	1	literature																	1	33.5		61.8	1	33.5		67.3									Bauer (2002)		Omnivorous	Vegetable matter and invertebrates	Claude et al. (2004)
Testudines	4	Geoemydidae	Heosemys_spinosa	Heosemys_spinosa	Spiny turtle	1	literature																	1	27		24.7	1	27		16.8					1	27		41.5	Bauer (2002)		Omnivorous	Vegetable and animal matter	Goetz (2007)
Squamata	3	Colubridae	Hydrodynastes_gigas	Cyclagras_gigas	False water cobra	1	literature	1	1.16268	1162.68	75	1	1.16268	1162.68	16					1	1.16268	1162.68	91																	Billing (1987)		Faunivorous	vertebrates	Colston et al. (2010)
Testudines	4	Chelidae	Hydromedusa_tectifera	Hydromedusa_tectifera	Argentine snake necked turtle	3	literature																	3	25.7667		66.5667	3	25.7667		3.9					3	25.7667		70.47	Bauer (2002)		Faunivorous	invertebrates	Lescano et al. (2009)
Squamata	3	Elapidae	Hydrophis_platurus	Pelamis_platurus	Yellow bellied sea snake	1	literature	1	0.0146211	14.6211	14	1	0.0146211	14.6211	5.8					1	0.0146211	14.6211	19.8																	Billing (1987)		Faunivorous	Vertebrates	Bessesen and Galbreath (2017)
Squamata	2	Agamidae	Hypsilurus_dilophus	Gonycephalus_dilophus	Crowned forest dragon	1	literature	1	0.11179	111.79	16	1	0.11179	111.79	4.5					1	0.11179	111.79	20.5	1	16.6		16	1	16.6		4.5					1	16.6		20.5	Lönnberg (1902)	Meiri (2010)	Faunivorous	Invertebrates and vertebrates	Meiri (2017)
Squamata	2	Iguanidae	Iguana_iguana	Iguana_iguana	Common green iguana	9	literature	1	3.365	3365	51.8	1	3.365	3365	19.4	19	0.647819	647.819	5.27895	19	0.647819	647.819	49.5632	1	25.5		46	1	25.5		24	9	23.7444		5.77778	9	23.7444		63.0222	Schneemeier (2008), Lönneberg (1902), This study	some values with Meiri (2010)	Herbivorous	Vegetable matter	Rand et al. (1990)
Squamata	3	Colubridae	Imantodes_cenchoa	Imantodes_cenchoa	Blunthead tree snake	1	literature	1	0.0136127	13.6127	10.8	1	0.0136127	13.6127	2.2					1	0.0136127	13.6127	13																	Billing (1987)		Faunivorous	vertebrates	Colston et al. (2010)
Squamata	3	Typhlopidae	Indotyphlops_braminus	Typhlina_bramina	Brahminy blind snake	1	literature	1	0.000669064	0.669064	1.9	1	0.000669064	0.669064	0.8	1	0.000669064	0.669064	0.2	1	0.000669064	0.669064	2.9																	Billing (1987)		Faunivorous	Invertebrates	Bamford and Prendergast (2017)
Testudines	4	Testudinidae	Kinixys_belliana	Kinixys_belliana	Bell`s hinge back tortoise	1	literature																	1	12.3		32	1	12.3		28.4									Bauer (2002)		Omnivorous	Fungi and invertebrates	Hailey (1997)
Testudines	4	Testudinidae	Kinixys_spekii	Kinixys_spekii	Hinge-back tortoise	4	literature	4	1.35	1350	50.55	4	1.35	1350	15.31					4	1.35	1350	65.86	4		17.8	50.55	4		17.8	15.31					4		17.8	65.86	Hailey at al. (1997)		Omnivorous	Plants, fungi and invertebrates	Hailey et al. (1997)
Squamata	2	Chamaeleonidae	Kinyongia_fischeri	Kinyongia_fischeri	Nguru blade-horned chameleon	1	ME	1	0.0322	32.2	8.6	1	0.0322	32.2	3.08	1	0.0322	32.2	0.86	1	0.0322	32.2	12.54																	This study		Faunivorous	Arthropods	Meiri (2017)
Squamata	2	Lacertidae	Lacerta_agilis	Lacerta_agilis	Sand lizard	8	literature	8	0.01126	11.26	5.3225	8	0.01126	11.26	1.5875					8	0.01126	11.26	6.91																	Przystalski (1980)		Faunivorous	Invertebrates	Meiri (2017)
Squamata	2	Lacertidae	Lacerta_bilineata	Lacerta_bilineata	Western green lizard	2	literature	2	0.01697	16.97	7.1	2	0.01697	16.97	3.99					2	0.01697	16.97	11.09	2	9.04		7.1	2	9.04		3.99					2	9.04		11.1	Herrel et al. (2004)	Meiri (2010)	Faunivorous	Invertebrates and small lizards	Meiri (2017)
Squamata	2	Lacertidae	Lacerta_viridis	Lacerta_viridis	European green lizard	1	literature	1	0.03914	39.14	9.7	1	0.03914	39.14	3					1	0.03914	39.14	12.7	1	12		9.7	1	12		3					1	12		12.7	Lönnberg (1902)	Meiri (2010)	Omnivorous	Invertebrates, small lizards and vegetable matter	Meiri (2017)
Squamata	2	Lacertidae	Latastia_longicaudata	Latastia_longicaudata	Southern long-tailed lizard	3	literature	3	0.01697	16.97	6.2	3	0.01697	16.97	2.9					3	0.01697	16.97	9.1	3	9.04		6.2	3	9.04		2.9					3	9.04		9.1	Herrel et al. (2004)	Meiri (2010)	Faunivorous	Arthropods	Meiri (2017)
Testudines	4	Cheloniidae	Lepidochelys_olivacea	Lepidochelys_olivacea	Olive ridley sea turtle	1	literature	1	30	30000	240	1	30	30000	160					1	30	30000	400	1		58.5	240	1		58.5	160					1		58.5	400	Ming-bin et al. (2012)		Carnovorous	Crustaceans and fish	Colman et al. (2014)
Testudines	4	Geoemydidae	Leucocephalon_yuwonoi	Heosemys yuwonoi	Sulawesi forest turtle	3	literature																	3	27.2		28.1333	3	27.2		28.4					3	27.2		56.53	Bauer (2002)		Herbivorous	Vegetable matter	Riyanto et al. (2006)
Squamata	2	Liolaemidae	Liolaemus_bellii	Liolaemus_bellii	No english name found	64	literature	64	0.0113563	11.3562	7.18594	64	0.0113563	11.3562	1.75937					64	0.0113563	11.3562	8.94531	64	7.17656		7.18594	64	7.17656		1.75937					64	7.17656		8.94531	Naya et al. (2008)		Omnivorous	Vegetable matter and insects	Meiri (2017)
Squamata	2	Liolaemidae	Liolaemus_moradoensis	Liolaemus_moradoensis	No english name found	42	literature	42	0.00872381	8.72381	7.47619	42	0.00872	8.72	2.01905					42	0.00872	8.72	9.49524	42	6.62857		7.47619	42	6.62857		2.01905					42	6.62857		9.49524	Naya et al. (2010)		Omnivorous		Meiri (2017)
Squamata	2	Liolaemidae	Liolaemus_nigroviridis	Liolaemus_nigroviridis	Black-green tree iguana	28	literature	28	0.01105	11.05	5.4	28	0.01105	11.05	2.25					28	0.01105	11.05	7.65	28	7.1		5.4	28	7.1		2.25					28	7.1		7.7	Naya et al. (2009)		Omnivorous	Insects	Meiri (2017)
Squamata	2	Liolaemidae	Liolaemus_nitidus	Liolaemus_nitidus	Shining tree iguana	1	literature	1	0.01376	13.76	9.5	1	0.01376	13.76	4					1	0.01376	13.76	13.5	1	8		9.5	1	8		4					1	8		13.5	Lönnberg (1902)	Meiri (2010)	Herbivorous	Juveniles eat insects	Meiri (2017)
Squamata	2	Liolaemidae	Liolaemus_pictus chiloensis	Liolaemus_pictus chiloensis	Painted tree iguana	38	literature	38	0.00595658	5.95658	8.15655	38	0.00595658	5.95658	1.94337					38	0.00595658	5.95658	10.0999																	Vidal and Sabat (2010)	Check data form subsp is here	Omnivorous	Insects and vegetable matter	Meiri (2017)
Testudines	4	Chelydridae	Macrochelys_temminckii	Macrochelys_temminckii	Alligator snapping turtle	1	literature																	1	30		47.3	1	30		15.5					1	30		62.8	Bauer (2002)		Faunivorous	Vertebrates and invertebrates	Elsey (2006)
Squamata	3	Viperidae	Macrovipera_lebetina	Vipera_lebethina	Blunt nosed viper	1	literature	1	0.832152	832.152	33.5	1	0.832152	832.152	22					1	0.832152	832.152	55.5																	Billing (1987)		Faunivorous	Vertebrates and invertebrates	Smales et al. (2020)
Testudines	4	Testudinidae	Malacochersus_tornieri	Malacochersus_tornieri	Pancake tortoise	3	literature																	3	15.6		17.9333	3	15.6		18.8					3	15.6		36.73	Bauer (2002)		Omnivorous	Vegetable matter and invertebrates	Mwaya et al. (2019)
Squamata	3	Pythonidae	Malayopython_reticulatus	Malayopython_reticulatus	Reticulated Python	1	Literature	1	27.5	27500	167.8	1	27.5	27500	53.3	1	27.5	27500	9	1	27.5	27500	230.1	1	413		167.8	1	413		53.3	1	413		9	1	413		230.1	This study		Faunivorous		Ott and Secor (2006)
Testudines	4	Testudinidae	Manouria_emys	Manouria_emys	Asian giant tortoise	3	literature																	3	39.1		53.7	3	39.1		65.5667					3	39.1		119.27	Bauer (2002)		Herbivorous	Vegetable matter	Wanchai (2007)
Testudines	4	Geoemydidae	Mauremys_annamensis	Mauremys_annamensis	Vietmese pond turtle	1	literature																	1	14		37.8	1	14		7									Bauer (2002)		Omnivorous	Vegetable matter and invertebrates	McCormack et al. (2014)
Testudines	4	Geoemydidae	Mauremys_caspica	Mauremys_caspica	Caspian turtle	2	literature																	2	20		57.05	2	20		12.15					2	20		69.2	Bauer (2002)		Omnivorous	Opportunistic - Vegetable and animal matter	Sidis and Gasith (1985)
Testudines	4	Geoemydidae	Mauremys_rivulata	Mauremys_rivulata	Balkan pond turtle	2	literature																	2	15.25		37.45	2	15.25		8.05					2	15.25		45.5	Bauer (2002)		Omnivorous	Invertebrates, vertebrates and vegetable matter	Rifai and Amr (2006)
Squamata	3	Pythonidae	Morelia_viridis	Chondropython_viridis	Green tree python	1	literature	1	0.076092	76.092	14.5	1	0.076092	76.092	7.2	1	0.076092	76.092	1.9	1	0.076092	76.092	23.6																	Billing (1987)		Faunivorous	Vertebrates	Natusch and Lyons (2014)
Testudines	4	Geoemydidae	Morenia_petersi	Morenia_petersi	Indian eyed turtle	2	literature																	2	16.7		34.2	2	16.7		19.75					2	16.7		53.95	Bauer (2002)		Herbivorous		Hossain et al. (2010)
Squamata	3	Leptotyphlopidae	Myriopholis_macrorhyncha	Myriopholis_macrorhynchus	Long nosed worm snake	1	literature	1	0.000212478	0.212478	3.8	1	0.000212478	0.212478	1.1	1	0.000212478	0.212478	0.1	1	0.000212478	0.212478	5																	Billing (1987)		Faunivorous	invertebrates	Billing (1987)	similar to other blind snakes
Squamata	3	Natricidae	Natrix_maura	Natrix_maura	Viperine water snake	90	literature	1	0.05659	56.59	25.1	1	0.05659	56.59	5.3					91	0.0215451	21.5451	35.5322													90	36.2		35.1944	Santos and Llorente (2008) and Billing (1987)	Feldman and Meiri (2012)	Faunivorous	Fish and anurans	Santos and Llorente (2008)
Squamata	3	Natricidae	Natrix_natrix	Natrix_natrix	Grass snake	4	literature	4	0.0706	70.6	38.015	4	0.0706	70.6	3.035					4	0.0706	70.6	41.05																	Przystalski (1980)		Faunivorous	Small mammals and amphibians	Luiselli et al. (2005)
Squamata	3	Natricidae	Natrix_tessellata	Natrix_tessellata	Dice snake	20	literature	20	0.150325	150.325	33.4	20	0.150325	150.325	11.35					20	0.150325	150.325	44.75	20	80.05		33.4	20	80.05		11.35					20	80.05		44.8	El-Bakry et al. (2012)	Feldman and Meiri (2012)	Faunivorous	Fish and amphibians	El-Bakry et. al (2012)
Squamata	3	Colubridae	Opheodrys_aestivus	Opheodrys_aestivus	Rough green snake	1	literature	1	0.0239228	23.9228	11.4	1	0.0239228	23.9228	4.2					1	0.0239228	23.9228	15.6																	Billing (1987)		Faunivorous	Invertebrates	Plummer (1981)
Squamata	2	Anguidae	Ophisaurus_ventralis	Ophisaurus_ventralis	Eastern glass lizard	1	literature	1	0.0361	36.1	8.5	1	0.0361	36.1	2					1	0.0361	36.1	10.5	1	16.5		8.5	1	16.5		2					1	16.5		10.5	Lönnberg (1902)	Meiri (2010)	Faunivorous	Invertebrates and small lizards	Meiri (2017)
Testudines	4	Geoemydidae	Orlitia_borneensis	Orlitia_borneoensis	Malaysian giant turtle	2	literature																	2	13.95		26.35	2	13.95		17.35					2	13.95		43.7	Bauer (2002)		Herbivorous	plants and fruits	Kimmel (1980)
Testudines	4	Geoemydidae	Pangshura_smithii	Kachuga_smithii	Brown roofed turtle	3	literature																	3	17.7		38.3667	3	17.7		9.53333					3	17.7		47.9	Bauer (2002)		Omnivorous	Vegetable and animal matter	Haider (2015)
Testudines	4	Geoemydidae	Pangshura_tecta	Kachuga_tecta	Indian roof turtle	1	literature																	1	6.4		15.5	1	6.4		5.4					1	6.4		20.9	Bauer (2002)		Omnivorous	Vegetable matter, invertebrates and carrion	Hossain and Sarkerl. (1995)
Testudines	4	Geoemydidae	Pangshura_tentoria	Pangshura_tentoria	Indian tent turtle	20	literature																	20		9.34	25.03	20		9.34	10.17					20		9.34	35.2	Rahman and Sharma (2014)		Omnivorous		Rahman and Sharma (2014)
Squamata	3	Colubridae	Pantherophis_guttatus	Pantherophis_guttata	Corn snake	1	literature	1	0.081494	81.494	31.8	1	0.081494	81.494	8.2					1	0.081494	81.494	40																	Billing (1987)		Faunivorous	Vertebrates	Sievert et al. (2005)
Testudines	4	Trionychidae	Pelodiscus_sinensis	Pelodiscus_sinensis	Chinese softshell turte	3	literature																	3	32.6667		38.0333	3	32.6667		6.6					3	32.6667		44.63	Bauer (2002)		Faunivorous		Lee and Park (2010)
Testudines	4	Podocnemididae	Peltocephalus_dumerilianus	Peltocephalus_dumerilianus	Big headed amazon river turtle	20	literature	20	2.62025	2620.25	38.44	20	2.62025	2620.25	22.245					20	2.62025	2620.25	60.685	20		29.885	38.44	20		29.885	22.245					20		29.885	60.685	De Queiroz et al. (2009) & Magalhaes et al. (2014)	Own Equation	Omnivorous	Vegetable matter, invertebrates and vertebrates	Pérez-Emán and Paolillo (1997)
Testudines	4	Pelomedusidae	Pelusios_castaneus	Pelusios_castaneus	West african mud turtle	2	literature																	3	15.5		24.2667	3	15.5		6.36667					3	15.5		30.63	Bauer (2002)		Omnivorous	Invertebrates and lettuce	Lemell and Weisgram (1996)
Squamata	2	Gekkonidae	Phelsuma_madagascariensis	Phelsuma_madagascariensis	Madagascar day gecko	1	literature	1												1	0.00779	7.79	10.3													1	7.3		10.3	Schneemeier (2008)		Omnivorous	Invertebrates and fruit	Meiri (2017)
Squamata	2	Agamidae	Phrynocephalus_helioscopus	Phrynocephalus_helioscopus	Sunwatcher	1	literature	1	0.00375	3.75	5.5	1	0.00375	3.75	3.5	1	0.00375	3.75	0.7	1	0.00375	3.75	9.7	1	5.5		5.5	1	5.5		3.5	1	5.5		0.7	1	5.5		9.7	Lönnberg (1902)	Meiri (2010)	Faunivorous	Insects	Meiri (2017)
Testudines	4	Chelidae	Phrynops_geoffroanus	Phrynops_geoffroanus	Geoffroys side necked turtle	2	literature																	2	26.35		41.15	2	26.35		6.3					2	26.35		47.45	Bauer (2002)		Faunivorous	Invertebrates and carrion	Souza and Abe (2000)
Squamata	2	Phrynosomatidae	Phrynosoma_coronatum	Phrynosoma_coronatum	San Diego horned lizard	1	literature	1	0.01679	16.79	15.7	1	0.01679	16.79	4.9	1	0.01679	16.79	1.1	1	0.01679	16.79	21.7	1	7.9		15.7	1	7.9		4.9	1	7.9		1.1	1	7.9		21.7	Lönnberg (1902)	Meiri (2010)	Faunivorous	Ants	Heuring et al. (2019)
Squamata	2	Agamidae	Physignathus_cocincinus	Physignathus_cocincinus	Chinese water dragon	4	literature													4	0.158482	158.482	26.975													3	16.2333		26.6	Schneemeier (2008)		Faunivorous	Invertebrates and vertebrates	Meiri (2017)
Testudines	4	Platysternidae	Platysternon_megacephalum	Platysternon_megacephalum	Big headed turtle	1	literature																	1	24		39	1	24		7.1					1	24		46.1	Bauer (2002)		Omnivorous	Vegetable matter and invertebrates	Sung et al. (2016)
Squamata	2	Lacertidae	Podarcis_hispanicus	Podarcis_hispanicus	Iberian wall lizard	3	literature	3	0.004	4	3.78	3	0.004	4	1.33					3	0.004	4	5.11	3	5.54		3.78	3	5.54		1.33					3	5.54		5.1	Herrel et al. (2004)	Meiri (2010)	Omnivorous	Arthropods	Meiri (2017)
Squamata	2	Lacertidae	Podarcis_lilfordi	Podarcis_lilfordi	Lilford`s wall lizard	3	literature	3	0.0056	5.6	7.34	3	0.0056	5.6	2.5					3	0.0056	5.6	9.84	3	6.21		7.34	3	6.21		2.5					3	6.21		9.8	Herrel et al. (2004)	Meiri (2010)	Omnivorous	Invertebrates	Meiri (2017)
Squamata	2	Lacertidae	Podarcis_melisellensis	Podarcis_melisellensis	Dalmatian wall lizard	1	literature	1	0.00428	4.28	4.31	1	0.00428	4.28	1.31					1	0.00428	4.28	5.62	1	5.67		4.31	1	5.67		1.31					1	5.67		5.6	Herrel et al. (2004)	Meiri (2010)	Faunivorous	Invertebrates	Meiri (2017)
Squamata	2	Lacertidae	Podarcis_muralis	Podarcis_muralis	Commn wall lizard	6	literature	6	0.00438667	4.38667	4.1	6	0.00438667	4.38667	1.51667					6	0.00438667	4.38667	5.61667	6	5.70833		4.1	6	5.70833		1.51667					6	5.70833		5.65	Herrel et al. (2004) and Lönnberg (1902)	Meiri (2010)	Faunivorous	Invertebrates	Meiri (2017)
Squamata	2	Lacertidae	Podarcis_siculus	Podarcis_siculus	Italian wall lizard	5	literature	5	0.00723	7.23	5.69	5	0.00723	7.23	1.74					5	0.00723	7.23	7.43	5	6.77		5.69	5	6.77		1.74					5	6.77		7.4	Herrel et al. (2004)	Meiri (2010)	Omnivorous	Invertebrates and fruit	Meiri (2017)
Squamata	2	Lacertidae	Podarcis_tiliguerta	Podarcis_tiliguerta	Tyrrhenian wall lizard	5	literature	5	0.00394	3.94	4.44	5	0.00394	3.94	0.82					5	0.00394	3.94	5.26	5	5.51		4.44	5	5.51		0.82					5	5.51		5.3	Herrel et al. (2004)	Meiri (2010)	Faunivorous	Arthropods	Meiri (2017)
Testudines	4	Podocnemididae	Podocnemis_erythrocephala	Podocnemis_erythrocephala	Red headed amazon river turtle	20	literature	20	1.37172	1371.71	31.5	20	1.37172	1371.71	9.3					20	1.37172	1371.71	40.8	20		23.505	31.5	20		23.505	9.3					20		23.505	40.8	De Queiroz et al. (2009) & Magalhaes et al. (2014)	Own Equation	Herbivorous	Vegetable matter	Schneider et al. (2009)
Testudines	4	Podocnemididae	Podocnemis_expansa	Podocnemis_expansa	South american river turtle	25	literature	25	1.91858	1918.58	46.698	25	1.91858	1918.58	12.06					25	1.91858	1918.58	58.758	25		15.7844	30.9736	25		15.7844	8.266					25		15.7844	38.8396	Luz et al. (2003) & Magalhaes et al. (2014) & Queiroz et al. (2009)	Own Equation	Herbivorous	Vegetable matter	Magalhaes et al. (2014)
Testudines	4	Podocnemididae	Podocnemis_sextuberculata	Podocnemis_sextuberculata	Six tubercled amazon river turtle	10	literature	10	1.30707	1307.07	47.55	10	1.30707	1307.07	10.75					10	1.30707	1307.07	58.3	10		23.09	47.55	10		23.09	10.75					10		23.09	58.3	Magalhaes et al. (2014)	Own Equation	Omnivorous	Vegetable and animal matter	Magalhaes et al. (2014)
Testudines	4	Podocnemididae	Podocnemis_unifilis	Podocnemis_unifilis	Yellow spotted river turtle	20	literature	20	5.22645	5226.45	83.31	20	5.22645	5226.45	24.15	20				20	5.22645	5226.45	107.46	20		38.89	83.31	20		38.89	24.15					20		38.89	107.46	Magalhaes et al. (2014) & De Queiroz et al. (2009)	Own Equation	Omnivorous	Vegetable and ocassionally animal matter	Balensiefer and Vogt (2006)
Testudines	4	Podocnemididae	Podocnemis_vogli	Podocnemis_vogli	Savanna side necked turtle	1	literature																	1	22		30.1	1	22		11					1	22		41.1	Bauer (2002)		Omnivorous	Vegetable matter, invertebrates and some vertebrates	Balensiefer and Vogt (2006)
Squamata	2	Agamidae	Pogona_vitticeps	Pogona_vitticeps	Central bearded dragon	17	literature	11	0.21381	213.81	21	11	0.21381	213.81	9.5					17	0.218648	218.648	32.8882	1	20.5		21	1	20.5		9.5					17	19.5353		32.8882	Schneemeier (2008) and Mathes et al. (2019)	Meiri (2010)	Omnivorous	Vegetable matter and arthropods	Meiri (2017)
Testudines	4	Testudinidae	Psammobates_tentorius	Psammobates_tentorius	Tent tortoise	1	literature																	1	13.8		13.7	1	13.8		21.2					1	13.8		34.9	Bauer (2002)		Herbivorous		Cunningham and Simang (2008)
Squamata	2	Lacertidae	Psammodromus_algirus	Psammodromus_algirus	Algerian sand racer	5	literature	5	0.0097	9.7	4.09	5	0.0097	9.7	1.6					5	0.0097	9.7	5.69	5	7.48		4.09	5	7.48		1.6					5	7.48		5.7	Herrel et al. (2004)	Meiri (2010)	Omnivorous	Vegetable matter and invertebrates	Meiri (2017)
Squamata	3	Lamprophiidae	Psammophis_schokari	Psammophis_schokari	Schokari sand racer	1	literature	1	0.058035	58.035	19.2	1	0.058035	58.035	9.1	1	0.058035	58.035	1.1	1	0.058035	58.035	29.4																	Billing (1987)		Faunivorous	Vertebrates	Cottone and Bauer (2009)
Squamata	3	Psammophiidae	Psammophis_sibilans	Psammophis_sibilans	Striped sand snake	10	literature	10	0.18369	183.69	12.82	10	0.18369	183.69	13.28					10	0.18369	183.69	26.1	10	71.15		12.82	10	71.15		13.28					10	71.15		26.1	Jegede et al. (2015)	Feldman and Meiri (2012)	Faunivorous	Vertebrates	Jegede et al. (2015)
Testudines	4	Emydidae	Pseudemys_nelsoni	Pseudemys_nelsoni	Florida red-bellied turtle	12	literature	12	3	3000	167.7	12	3	3000	29.3	12	3	3000	11.3	12	3	3000	208.3	12			167.7	12			29.3	12			11.3	12			208.3	Bjorndal et al. (1990)		Herbivorous	Aquatic plants	Bjorndal (1990)
Squamata	2	Agamidae	Pseudocalotes_tympanistriga	Calotes_tympanistriga	Lesser tree agama	1	literature	1	0.00972	9.72	5.1	1	0.00972	9.72	1.3					1	0.00972	9.72	18.1	1	7.5		5.1	1	7.5		1.3					1	7.5		18.1	Lönnberg (1902)	Meiri (2010)	Faunivorous	Arthropods	Meiri (2017)
Squamata	2	Gekkonidae	Ptychozoon_horsfieldii	Ptychozoon_homalocephalum	Horsfields flying gecko	1	literature	1	0.01348	13.48	8.2	1	0.01348	13.48	3.3	1	0.01348	13.48	0.5	1	0.01348	13.48	12	1	8.7		8.2	1	8.7		3.3	1	8.7		0.5	1	8.7		12	Lönnberg (1902)		Faunivorous		Meiri (2017)
Squamata	2	Gekkonidae	Ptychozoon_kuhli	Ptychozoon_kuhli	Kuhls flying gecko	1	ME	1	0.0113	11.3	7.24	1	0.0113	11.3	4.56					1	0.0113	11.3	11.8	1	9		7.24	1	9		4.56					1	9		11.8	This study		Faunivorous	Arthropods	Meiri (2017)
Squamata	3	Pythonidae	Python_brongersmai	Python_brongersmai	Brongersma`s short-tailed python	6	literature	6	0.8395	839.5	102.22													6	89.4		102.22													Ott and Secor (2007)		Faunivorous	Vertebrates	Ott and Secor (2006)
Squamata	3	Pythonidae	Python_molurus	Python_molurus	Indian python	1	literature	1	9.8	9800	54.1	1	9.8	9800	10.1	1	9.8	9800	2.5	1	9.8	9800	66.7	1	259.6		54.1	1	259.6		10.1	1	259.6		2.5	1	259.6		66.7	This study		Faunivorous	Vertebrates	Ott and Secor (2006)
Squamata	3	Pythonidae	Python_regius	Python_regius	Ball python	6	literature	7	0.891035	891.035	54.4633	1	0.99321	993.21	21.9	1	0.99321	993.21	2.6	1	0.99321	993.21	41.7	6	97.95		73.095													Ott and Secor (2007) & Billing (1987)		Faunivorous	Vertebrates	Ott and Secor (2006)
Squamata	3	Pythonidae	Python_sebae	Python_sebae	African rock python	6	literature	6	0.816	816	113.92													6	118.15		113.92													Ott and Secor (2007)		Faunivorous	Vertebrates	Ott and Secor (2006)
Testudines	4	Testudinidae	Pyxis_arachnoides	Pyxis_arachnoides	Spider tortoise	4	literature																	4	13.375		19.025	4	13.375		18.9					4	13.375		37.925	Bauer (2002)		Herbivorous	Vegetable matter	Leuteritz and Walker (2013)
Squamata	2	Rhineuridae	Rhineura_floridana	Rhineura_floridana	North american worm lizard	1	literature	1	0.00622	6.22		1								1	0.00622	6.22	8.7													1	22.7		8.7	Lönnberg (1902)	Meiri (2010)	Faunivorous	Invertebrates	Meiri (2017)
Testudines	4	Geoemydidae	Rhinoclemmys_pulcherrima	Rhinoclemmys_pulcherrima	Painted wood turtle	5	literature	5	0.079272	79.272	16.74	5	0.079272	79.272	5.74	5	0.079272	79.272	0.62	5	0.079272	79.272	23.1	5		7.48	16.74	5		7.48	5.74	5		7.48	0.62	5		7.48	23.1	Kopsch (2006) & Bauer 2002		Omnivorous		Beisser et al. (2004)
Squamata	3	Uropeltidae	Rhinophis_oxyrhynchus	Rhinophis_oxyrhynchus	Schneider's earth snake	1	literature	1	0.00577415	5.77415	7.5	1	0.00577415	5.77415	1.7	1	0.00577415	5.77415	0.2	1	0.00577415	5.77415	9.4																	Billing (1987)		Faunivorous	invertebrates	Billing (1987)	https://www.encyclopedia.com/science/encyclopedias-almanacs-transcripts-and-maps/shieldtail-snakes-uropeltidae
Squamata	2	Iganuidae	Sauromalus_ater	Sauromalus_obesus	Chuckwalla	37	literature	37	0.202788	202.788	29.0541	37	0.202788	202.788	5.86216	37	0.202788	202.788	5.19189	37	0.20279	202.79	40.1081																	Tracy and Diamond (2005)		Herbivorous		Meiri (2017)
Squamata	2	Phrynosomatidae	Sceloporus_acanthinus	Sceloporus_acanthinus	Bocourt´s spiny lizard	5	literature													5	0.012936	12.936	10.1													5	8.06		10.1	Schneemeier (2008)		Faunivorous	Insects	Meiri (2017)	similar to S. undulatus
Squamata	2	Phrynosomatidae	Sceloporus_undulatus	Sceloporus_undulatus	Eastern fence lizards	1	literature	1	0.00916	9.16	8	1	0.00916	9.16	2.3	1	0.00916	9.16	0.2	1	0.00916	9.16	10.5	1	6.3		8	1	6.3		2.3	1	6.3		0.2	1	6.3		10.5	Lönnberg (1902)	Meiri (2010)	Faunivorous	Invertebrates and small lizards	Meiri (2017)
Squamata	2	Scincidae	Scincus_scincus	Scincus_scincus	Common skink	21	literature	21	0.0148871	14.8871	5.40952	21	0.0148871	14.8871	2.58095					21	0.0148871	14.8871	7.99048	21	8.89048		5.40952	21	8.89048		2.58095					21	8.89048		7.99048	El-Bakry et al. (2012) & Lönnberg (1902)	Meiri (2010)	Omnivorous	Arthropods and vegetables matter	Meiri (2017)
Squamata	2	Shinisauridae	Shinisaurus_crocodilurus	Shinisaurus_crocodilurus	Chinese crocodile lizard	1	ME	1	0.1438	143.8	8.2	1	0.1438	143.8	3.4					1	0.1438	143.8	11.6	1	17.5		8.2	1	17.5		3.4					1	17.5		11.6	This study		Faunivorous	Aquatic invertebrates and vertebrates	Meiri (2017)
Squamata	3	Colubridae	Sibon_nebulatus	Sibon_nebulata	Clouded snake	1	literature	1	0.0228192	22.8192	20.3	1	0.0228192	22.8192	4.6	1	0.0228192	22.8192	0.8	1	0.0228192	22.8192	25.7																	Billing (1987)		Faunivorous	Molluscs	Ray et al. (2012)
Squamata	3	Viperidae	Sistrurus_catenatus	Sistrurus_catenatus	Massasauga	1	literature	1	0.213668	213.668	24.5	1	0.213668	213.668	7.1					1	0.213668	213.668	31.6																	Billing (1987)		Faunivorous	vertebrates	Colston et al. (2010)
Squamata	3	Viperidae	Sistrurus_miliarius	Sistrurus_miliarius	Pygmy rattlesnake	1	literature	1	0.0102561	10.2561	11.4	1	0.0102561	10.2561	2.5					1	0.0102561	10.2561	13.9																	Billing (1987)		Faunivorous	Vertebrates	Gibbs et al. (2011)
Squamata	2	Cordylidae	Smaug_giganteus	Zonorus_giganteus	Giant ragon lizard	1	literature	1	0.11626	116.26	14.3	1	0.11626	116.26	5.7					1	0.11626	116.26	20	1	19.3		14.3	1	19.3		5.7					1	19.3		20	Lönnberg (1902)	Meiri (2010)	Faunivorous	Arthropods and small vertebrates	Meiri (2017)
Testudines	4	Kinosternidae	Sternotherus_carinatus	Kinosternon_carinatum	Raor backed musk turtle	1	literature	1			43	1			2.2					1			45.2	1	13.5		43	1	13.5		2.2									Bauer (2002)		Omnivorous	Invertebrates and some plant matter	Kavanagh and Kwiatkowski (2016)
Testudines	4	Kinosternidae	Sternotherus_minor	Kinosternon_minor	Loggerhead musk turtle	1	literature																	1	19		62.9	1	19		3					1	19		65.9	Bauer (2002)		Omnivorous	Invertebrates and vegetable matter	Wilhelm and Plummer (2012)
Testudines	4	Kinosternidae	Sternotherus_odoratus	Sternotherus_odoratus	Eastern musk turtle	12	literature	12	0.126396	126.396	36.3417													12		9.125	36.3417													Kopsch (2006) & Bauer 2002		Omnivorous	Invertebrates and vegetable matter	Morrison et al. (2019)
Testudines	4	Testudinidae	Stigmochelys_pardalis	Geochelone_paradalis	Leopard tortoise	3	literature																	3	10.8333		14.8333	3	10.8333		21.7333					3	10.8333		36.57	Bauer (2002)		Herbivorous	Grasses, succulents and forbs	Milton (1992)
Squamata	2	Gekkonidae	Tarentola_annularis	Tarentola_annularis	White spotted wall gecko	1	literature	1	0.01584	15.84	10.6	1	0.01584	15.84	3.2					1	0.01584	15.84	13.8	1	9.2		10.6	1	9.2		3.2					1	9.2		13.8	Lönnberg (1902)	Meiri (2010)	Omnivorous	Invertebrates, vertebrates and vegetable matter	Meiri (2017)
Testudines	4	Emydidae	Terrapene_carolina	Terrapene_carolina	Eastern box turtle	3	literature																	3	20.1667		43.7	3	20.1667		11.6333					3	20.1667		55.33	Bauer (2002)		Omnivorous	Invetebrates and fruit	Platt et al. (2009)
Testudines	4	Testudinidae	Testudo_graeca	Testudo_graeca	Common tortoise	2	literature	2	0.53447	534.47	18.2	2	0.53447	534.47	13.1	2	0.53447	534.47	0.55	2	0.53447	534.47	31.85	2		10.8	18.2	2		10.8	13.1	2		10.8	0.55	2		10.8	31.85	Kopsch (2006)		Herbivorous	flowers, gras, leaves, rarely snails or beetles	Mouden et al. (2006)
Testudines	4	Testudinidae	Testudo_hermanni	Testudo_hermanni	Hermann's tortoise	24	literature	25	0.16878	168.78	16.096	25	0.16878	168.78	9.392	22	0.177578	177.578	0.840909	25	0.16878	168.78	26.228	24		8.24583	16.2875	24		8.24583	9.50417	21		8.37143	0.840909	24		8.24583	26.5542	Kopsch (2006) & Bauer 2002		Herbivorous	flowers, gras, leaves, rarely snails or beetles	DelVecchio et al. (2011)
Testudines	4	Testudinidae	Testudo_horsfieldii	Testudo_horsfieldii	Russian tortoise	12	literature	12	0.19058	190.58	20.975	12	0.19058	190.58	14.1083	11	0.194323	194.323	1.01818	12	0.19058	190.58	36.0167	12		8.86667	20.975	12		8.86667	14.1083	11		8.88182	1.01818	12		8.86667	36.02	Kopsch (2006)		Herbivorous	Vegetable matter	Lagarde et al. (2003)
Testudines	4	Emydidae	Trachemys_scripta	Trachemys_scripta	Yellow bellied slider turtle	8	literature	14	0.9954	995.4	80.1	14	0.9954	995.4	17					14	0.9954	995.4	97.1	1	30.5		64.3	1	30.5		2.5					8	30.5		66.8	Bauer (2002)		Omnivorous	Vegetable matter, invertebrates and vertebrates	van Dijk et al. (2011), Claude et al. (2004)
Squamata	2	Scincidae	Tribolonotus_gracilis	Tribolonotus_gracilis	Red-eyed crocodile skink	1	ME	1	0.007	7	3.86	1	0.007	7	1.57					1	0.007	7	5.43	1	8		3.86	1	8		1.57					1	8		5.43	This study		Faunivorous	Insects	Meiri (2017)
Squamata	2	Chamaeleonidae	Trioceros_jacksonii	Trioceros_jacksonii	Jacksons three-horned chameleon	3	ME	3	0.0442667	44.2667	9.91667	3	0.0442667	44.2667	3.76333	3	0.0442667	44.2667	0.713333	3	0.0442667	44.2667	14.3933																	This study		Faunivorous	Invertebrates, small vertebrates and some vegetable matter	Meiri (2017)
Squamata	3	Tropidophiidae	Tropidophis_haetianus	Tropidophis_haetianus	Haitian dwarf boa	1	literature	1	0.0211729	21.1729	11.4	1	0.0211729	21.1729	5.2	1	0.0211729	21.1729	0.8	1	0.0211729	21.1729	17.4																	Billing (1987)		Faunivorous	Vertebrates	Rodríguez-Cabreta et al. (2020)
Squamata	2	Tropiduridae	Tropidurus_spinulosus	Tropidurus_spinulosus	Spiny lava lizard	1	literature	1	0.00733	7.33	7.4	1	0.00733	7.33	3.25	1	0.00733	7.33	0.35	1	0.00733	7.33	11	1	6.1		7.4	1	6.1		3.25	1	6.1		0.35	1	6.1		11	Lönnberg (1902)	Meiri (2010)	Omnivorous		Meiri (2017)
Squamata	2	Teiidae	Tupinambis_teguixin	Tupinambis_nigropunctatus	Gold tegu	6	literature	1	1.46235	1462.35	32.5	6	1.46235	1462.35	21.5	1	1.46235	1462.35	5.4	6	0.370587	370.587	32.3333	1	35		32.5	1	35		21.5	1	35		5.4	6	20.0667		32.3333	Schneemeier (2008) and Lönneberg (1902)	Meiri (2010)	Omnivorous		Meiri (2017)
Squamata	2	Agamidae	Uromastyx_acanthinura	Uromastyx_acanthinura	North african spiny tailed lizard	7	literature									7	0.0589343	58.9343	3.17143	7	0.0589343	58.9343	35.2									7	13.6		3.17	7	13.6		35.2	Schneemeier (2008)		Herbivorous	Vegetable matter, sometimes insects	Meiri (2017)
Squamata	2	Agamidae	Uromastyx_aegyptia	Uromastix_spinipes	Egyptian mastigure	1	literature	1	0.67494	674.94	39	1	0.67494	674.94	26.5					1	0.67494	674.94	65.5	1	29.8		39	1	29.8		26.5					1	29.8		65.5	Lönnberg (1902)	Meiri (2010)	Herbivorous	Juveniles eat insects	Meiri (2017)
Squamata	2	Varanidae	Varanus_exanthematicus	Varanus_exanthematicus	Savannah Monitor	1	literature													1	0.14385	143.85	29.4																	Schneemeier (2008)		Faunivorous	Invertebrates and vertebrates	Meiri (2017)
Squamata	2	Varanidae	Varanus_indicus	Varanus_indicus	Mangrove monitor	1	ME	1	0.5276	527.6	19.99	1	0.5276	527.6	12.23					1	0.5276	527.6	32.22	1	30.3		19.99	1	30.3		12.23					1	30.3		32.22	This study		Faunivorous	Invertebrates and vertebrates	Meiri (2017)
Squamata	2	Varanidae	Varanus_salvator	Varanus_salvator	Water monitor lizard	3	literature	3	7.65024	7650.24	59.3333	3	7.65024	7650.24	21.6667					3	7.65024	7650.24	81	3	71.1667		59.3333	3	71.1667		21.6667					3	71.1667		81	Srichairat et al. (2018) & Lönnberg (1902)	Meiri (2010)	Faunivorous	Invertebrates and vertebrates	Meiri (2017)
Squamata	3	Viperidae	Vipera_ammodytes	Vipera_ammodytes	Horned viper	1	literature	1	0.0283094	28.3094	12.8	1	0.0283094	28.3094	4.5					1	0.0283094	28.3094	17.3																	Billing (1987)		Faunivorous	vertebrates	Colston et al. (2010)
Squamata	3	Viperidae	Vipera_aspis	Vipera_aspis	Asp viper	1	literature	1	0.0455289	45.5289	18.7	1	0.0455289	45.5289	5.5					1	0.0455289	45.5289	24.2																	Billing (1987)		Faunivorous	Vertebrates	Canova and Gentilli (2008)
Squamata	3	Viperidae	Vipera_berus	Vipera_berus	Common european adder	8	literature	8	0.05423	54.23	24.87	8	0.05423	54.23	3.35					8	0.05423	54.23	28.22																	Billing (1987) & Przystalski (1980)		Faunivorous	vertebrates	Forsman (1991)
Squamata	3	Viperidae	Vipera_kaznakovi	Vipera_kaznakovi	Caucasus viper	1	literature	1	0.0619995	61.9995	25.5	1	0.0619995	61.9995	2.1					1	0.0619995	61.9995	27.6																	Billing (1987)		Faunivorous	Vertebrates and invertebrates	Petras et al. (2018)
Squamata	3	Viperidae	Vipera_latastei	Vipera_latasti	Lataste`s viper	1	literature	1	0.038985	38.985	13.1	1	0.038985	38.985	4.8					1	0.038985	38.985	17.9																	Billing (1987)		Faunivorous	Vertebrates	Santos et al. (2007)
Squamata	3	Viperidae	Vipera_ursinii	Vipera_ursinii	Meadow viper	1	literature	1	0.0076047	7.6047	8.8	1	0.0076047	7.6047	3.4					1	0.0076047	7.6047	12.2																	Billing (1987)		Faunivorous	invertebrates and vertebrates	Colston et al. (2010)
Squamata	3	Xenopeltidae	Xenopeltis_unicolor	Xenopeltis_unicolor	Sunbeam snake	1	literature	1	0.63052	630.52	26.5	1	0.63052	630.52	12.3	1	0.63052	630.52	3.5	1	0.63052	630.52	42.3																	Billing (1987)		Faunivorous	vertebrates	Billing (1987)
Squamata	3	Typhlopidae	Xerotyphlops_vermicularis	Typhlops_vermicularis	European blind snake	1	literature	1	0.00379457	3.79457	8.4	1	0.00379457	3.79457	2.5	1	0.00379	3.79	0.5	1	0.00379457	3.79457	11.4																	Billing (1987)		Faunivorous	Invertebrates	Afrasiab and Ali (1996)
Squamata	2	Lacertidae	Zootoca_vivipara	Lacerta_vivipara	Viviparous lizard	5	literature	5	0.00325048	3.25048	3.78	5	0.00325048	3.25048	0.91					5	0.00325048	3.25048	4.69	5	4.97		3.78	5	4.97		0.91					5	4.97		4.7	Herrel et al. (2004)	Meiri (2010)	Faunivorous	Invertebrates	Meiri (2017)

## Sheet: For stats
Order	Sort	Familiy	Species	English	Log_BMSI	Log_SI	Log_BMLI	Log_LI	Log_BMCec	Log_Cec	Log_BMTI	Log_TI	Log_SVLSI	Log_LSI	Log_SVLLI	Log_LLI	Log_SVLCec	LogLCec	Log_SVLTI	Log_LTI	Trophic group
Testudines	4	Chelidae	Acanthochelys_spixii	Black spiny necked swamp turtle									1.33912	1.64869	1.33912	0.60206			1.33912	1.68604	Omni
Squamata	2	Lacertidae	Acanthodactylus_pardalis	Leopard fringe-fingered lizard	-2.31695	0.685742	-2.31695	0.120574			-2.31695	0.790285	0.770852	0.685742	0.770852	0.120574			0.770852	0.792392	Car
Squamata	2	Agamidae	Acanthosaura_lepidogaster	Brown pricklepe							-1.36792	1.28948							1.11727	1.31667	Car
Squamata	3	Acrochorididae	Acrochordus_javanicus	Elephant trunk snake	-0.26631	2.15229	-0.26631	0.94939			-0.26631	2.17869									Car
Squamata	3	Typhlopidae	Afrotyphlops_punctatus	Spotted blind snake	-1.82961	1.05308	-1.82961	0.380211			-1.82961	1.13988									Car
Squamata	2	Agamidae	Agama_agama	Common agama	-1.72492	1.08636	-1.72492	0.69897	-1.72492	-0.221849	-1.72492	1.25042	0.968483	1.08636	0.968483	0.69897	0.968483	-0.221849	0.968483	1.25042	Omni
Testudines	4	Testudinidae	Aldabrachelys_gigantea	Aldara giant tortoise									1.716	1.9058	1.716	2.24551			1.716	2.40909	Herb
Crocodylia	1	Alligatoridae	Alligator_mississippiensis	American alligator	0.513503	1.73406	0.513503	0.878358			0.513503	1.79349									Car
Squamata	2	Iganuidae	Amblyrhynchus_cristatus	Marine iguana	0.156731	1.64345	0.156731	1.6156	0.147305	0.0791812	0.156731	1.93281	1.5006	1.64345	1.5006	1.6156	1.50515	0.0791812	1.5006	1.93298	Herb
Squamata	2	Teiidae	Ameiva_ameiva	Giant ameiva	-1.43557	1.07188	-1.43557	0.477121			-1.43557	1.17026	1.02938	1.07188	1.02938	0.477121			1.02938	1.17026	Car
Squamata	2	Agamidae	Amphibolurus_muricatus	Jacky lizard	-1.61475	0.982271	-1.61475	0.591065	-1.61475	-0.221849	-1.61475	1.14922	1.00432	0.982271	1.00432	0.591065	1.00432	-0.221849	1.00432	1.14922	Car
Squamata	2	Anguidae	Anguis_fragilis	Slow worm	-1.86508	0.835479	-1.86508	0.179935			-1.86508	0.922206									Car
Squamata	3	Aniliidae	Anilius_scytale	Coral Cylinder snake	-2.39931	0.982271	-2.39931	0.462398	-2.39931	-0.221849	-2.39931	1.11727									Car
Squamata	2	Dactyloidae	Anolis_carolinensis	Green anole	-2.19777	0.857332	-2.19777	0.190332	-2.19777	-0.60206	-2.19777	0.954243	0.799341	0.857332	0.799341	0.190332	0.799341	-0.60206	0.799341	0.954243	Car
Squamata	2	Lacertidae	Archaeolacerta_bedriagae	Bedriaga`s rock lizard	-2.13727	0.652246	-2.13727	0.152288			-2.13727	0.771587	0.83187	0.652246	0.83187	0.152288			0.83187	0.770852	Omni
Squamata	2	Teiidae	Aspidoscelis_sexlineata	Six lined racerunner	-2.02826	0.732394	-2.02826	0.39794			-2.02826	0.897627	0.838849	0.732394	0.838849	0.39794			0.838849	0.897627	Car
Squamata	3	Lamprophiidae	Atractaspis_bibronii	Southern stilett snake	-1.78691	1.08279	-1.78691	0.591065	-1.78691	-1	-1.78691	1.20412									Car
Squamata	2	Corytophanidae	Basiliscus_basiliscus	Common basilisk							-1.65639	0.989005							0.991226	0.991226	Omni
Squamata	2	Corytophanidae	Basiliscus_plumifrons	Green basilisk							-0.710077	1.43136									Omni
Squamata	3	Viperidae	Bitis_arietans	Puff adder	0.360825	1.80482	0.360825	1.4216			0.360825	1.95521									Car
Squamata	3	Boidae	Boa_constrictor	Common boa	-0.470201	1.26482	-0.470201	1.39445	-0.470201	0.39794	-0.470201	1.65992									Car
Squamata	3	Lamprophiidae	Boaedon_lineatus	Striped house snake	-0.455517	1.71767	-0.455517	1.2878	-0.455517	0.342423	-0.455517	1.86806									Car
Squamata	3	Colubridae	Boiga_irregularis	Brown tree snake	-1.09854	1.57276							1.96988	1.57276							Car
Squamata	3	Pythonidae	Bothrochilus_albertisii	Northern white lipped python	-0.281317	1.50515	-0.281317	1.16137	-0.281317	0.39794	-0.281317	1.6902									Car
Squamata	2	Iguanidae	Brachylophus_fasciatus	Lau banded iguana	-0.819329	1.25164	-0.819329	0.797475	-0.819329	-0.0520764	-0.819329	1.39811	1.21748	1.25164	1.21748	0.797268	1.21748	-0.0520764	1.21748	1.39806	Herb
Squamata	2	Agamidae	Bronchocela_jubata	Maned forest lizard	-1.2986	1.14613	-1.2986	0.69897	-1.2986	-0.09691	-1.2986	1.29667	1.10721	1.14613	1.10721	0.69897	1.10721	-0.09691	1.10721	1.29667	Car
Squamata	3	Calamariidae	Calamaria_gervaisii	Gervals worm snake	-2.60725	0.755875	-2.60725	0.342423	-2.60725	-1	-2.60725	0.90309									Car
Testudines	4	Cheloniidae	Caretta_caretta	Loggerhead turtle	0.894676	2.17464	0.894676	2.1271			0.894676	2.45255									Car
Testudines	4	Carettochelyidae	Carettochelys_insculpta	Pig nosed turtle									1.28217	1.79414							Omni
Squamata	3	Viperidae	Causus_rhombeatus	Rhombic night snake	-1.08021	1.33244	-1.08021	0.929419			-1.08021	1.47712									Car
Testudines	4	Testudinidae	Centrochelys_sulcata	African spurred tortoise									1.71349	1.66276	1.71349	2.0086			1.71349	2.17026	Herb
Squamata	3	Viperidae	Cerastes_vipera	Sahara Sand Viper	-1.57684	0.919078	-1.57684	0.531479			-1.57684	1.06819									Car
Squamata	2	Scincidae	Chalcides_chalcides	Italian three toed skink	-1.87257	0.579784	-1.87257	0.380211	-1.87257	-0.60206	-1.87257	0.80956	0.963788	0.579784	0.963788	0.380211	0.963788	-0.522879	0.963788	0.812913	Car
Squamata	2	Scincidae	Chalcides_ocellatus	Ocellated skink	-1.87257	0.919078	-1.87257	0.477121	-1.87257	-0.30103	-1.87257	1.07188	0.963788	0.919078	0.963788	0.477121	0.963788	-0.30103	0.963788	1.07188	Car
Squamata	2	Chamaeleonidae	Chamaeleo_calyptratus	Veiled chameleon	-0.636388	1.43152	-0.636388	0.835056	-0.636388	0.577492	-0.864473	1.40936	1.35411	1.43152	1.35411	0.835056	1.35411	0.577492	1.17026	1.42513	Omni
Squamata	2	Chamaeleonidae	Chamaeleo_laevigatus	Smooth chameleon							-1.54307	1.15198							1.0569	1.13318	Car
Testudines	4	Chelidae	Chelodina_reimanni	Reimanns snake necked turtle									1.40255	1.48619	1.40255	0.583577			1.40255	1.53744	Car
Testudines	4	Cheloniidae	Chelonia_mydas	Green turtle	1.81954	2.48359	1.81954	2.86362	1.81954	1.6721	1.81954	3.03423									Herb
Testudines	4	Testudinidae	Chelonoidis_carbonarius	Red footed tortoise									1.26717	1.34635	1.26717	1.53908					Omni
Testudines	4	Testudinidae	Chelonoidis_denticulatus	Yellow footed tortoise									1.23679	1.34928	1.23679	1.40654			1.23679	1.67988	Omni
Testudines	4	Testudinidae	Chelonoidis_niger	Floreana giant tortoise	1.45025	1.91275	1.45025	2.05767			1.45025	2.29226									Herb
Testudines	4	Chelidae	Chelus_fimbriatus	Mata mata									1.27875	1.56229	1.27875	0.477121			1.27875	1.5966	Car
Testudines	4	Chelydridae	Chelydra_serpentina	Snapping turtle	1.14613	2.04532	1.14613	1.70757			1.14613	2.20952	1.40654	1.7348	1.40654	1.17416			1.40654	1.84032	Omni
Testudines	4	Testudinidae	Chersina_angulata	Angulate tortoise									1.22401	1.28217	1.22401	1.63347			1.22401	1.79344	Omni
Squamata	3	Boidae	Chilabothrus_striatus	Hispaniola Boa	-1.23435	1.35025	-1.23435	0.826075			-1.23435	1.46389									Car
Squamata	2	Teiidae	Cnemidophorus_murinus	Laurents whiptail	-1.28075	1.37107	-1.28075	0.812913			-1.28075	1.47712	1.07918	1.37107	1.07918	0.812913			1.07918	1.47712	Herb
Squamata	2	Iganuidae	Conolophus_subcristatus	Galapagos land igua	0.60161	2.11727	0.60161	1.74819			0.60161	2.27184	1.65801	2.11727	1.65801	1.74819			1.65801	2.27184	Herb
Squamata	3	Boidae	Corallus_annulatus	Ringed tree boa	0.130334	1.80889	0.130334	1.04139			0.130334	1.87737	2.19451	1.80889	2.19451	1.04139			2.19451	1.87737	Car
Squamata	3	Boidae	Corallus_hortulanus	Amazon tree boa	-1.62818	1.1271	-1.62818	0.875061	-1.62818	-0.69897	-1.62818	1.32428									Car
Squamata	2	Cordylidae	Cordylus_cordylus	Cape girdled lizard							-1.3752	1.24797									Omni
Squamata	2	Scincidae	Corucia_zebrata	Solomon island skink	-0.253755	1.50853	-0.253755	1.21748	-0.253755	0.352183	-0.253755	1.70757	1.42732	1.50853	1.42732	1.21748	1.42732	0.361728	1.42732	1.70757	Herb
Crocodylia	1	Crocodylidae	Crocodylus_porosus	Saltwater crocodile	-0.090444	1.80482	-0.090444	0.672098			-0.090444	1.83569									Car
Squamata	3	Viperidae	Crotalus_atrox	Western diamondback rattlesnake	-0.198311	1.53148	-0.198311	1.29003			-0.198311	1.72835									Car
Squamata	2	Crotaphytidae	Crotaphytus_collaris	Common collared lizard							-1.66898	1.32222									Car
Squamata	2	Iganuidae	Ctenosaura_acanthura	Northeastern spinytail iguana	0.225555	1.86923	0.225555	1.47712			0.225555	2.01703	1.53148	1.86923	1.53148	1.47712			1.53148	2.01703	Herb
Squamata	3	Cylindrophiidae	Cylindrophis_maculatus	Ceylonese cylinder snake	-2.13275	0.991226	-2.13275	0.50515	-2.13275	-0.39794	-2.13275	1.1271									Car
Squamata	3	Cylindrophiidae	Cylindrophis_ruffus	Common pipe snake	-2.5244	0.869232	-2.5244	0.20412	-2.5244	-0.522879	-2.5244	0.968483									Car
Squamata	2	Gekkonidae	Cyrtodactylus_louisiadensis	Ring tailed gecko	-1.59808	1.07918	-1.59808	0.518514			-1.59808	1.18469	1.03342	1.07918	1.03342	0.518514			1.03342	1.18469	Car
Squamata	3	Viperidae	Daboia_palaestinae	Palestine viper	-0.258526	1.68753	-0.258526	1.27184			-0.258526	1.82866									Car
Squamata	2	Lacertidae	Dalmatolacerta_oxycephala	Sharp-snouted rock lizard	-2.31069	0.719331	-2.31069	0.143015			-2.31069	0.821514	0.773055	0.719331	0.773055	0.143015			0.773055	0.821514	Car
Squamata	2	Pygopodidae	Delma_fraseri	Frasers delma	-2.35853	0.623249	-2.35853	0.20412			-2.35853	0.763428	0.954243	0.623249	0.954243	0.20412			0.954243	0.763428	Car
Testudines	4	Dermochelyidae	Dermochelys_coriacea	Leatherbeack turtle							2.35025	3.07773									Car
Squamata	2	Iganuidae	Dipsosaurus_dorsalis	Desert iguana	-1.14874	1.25527															Herb
Squamata	2	Teiidae	Dracaena_guianensis	Northern caiman lizard	0.262451	1.70329	0.262451	1.30103	0.262451	0.462398	0.262451	1.8657	1.61278	1.70329	1.61278	1.30103	1.61278	0.462398	1.61278	1.8657	Car
Squamata	2	Agamidae	Draco_cornutus	No english name found	-2.08513	0.80618	-2.08513	0.322219			-2.08513	0.929419	0.851258	0.80618	0.851258	0.322219			0.851258	0.929419	Car
Squamata	2	Agamidae	Draco_haematopogon	No english name found	-2.01189	0.740363	-2.01189	0.30103	-2.01189	-0.39794	-2.01189	0.897627	0.875061	0.740363	0.875061	0.30103	0.875061	-0.39794	0.875061	0.897627	Car
Squamata	3	Viperidae	Echis_carinatus	Saw-scaled viper	-1.18872	1.233	-1.18872	1.03342			-1.18872	1.4456									Car
Squamata	3	Colubridae	Elaphe_dione	Steppes ratsnake	-0.847486	1.23553	-0.847486	0.845098			-0.847486	1.38382									Car
Testudines	4	Chelidae	Elseya_novaeguineae	New guinea snapping turtle									1.27184	1.5563	1.27184	0.732394			1.27184	1.617	Omni
Testudines	4	Chelidae	Emydura_subglobosa	Red bellied short necked turtle									1.14922	1.57519	1.14922	0.574031			1.14922	1.61648	Omni
Testudines	4	Cheloniidae	Eretmochelys_imbricata	Hawksbill turtle									1.37107	2.25406	1.37107	0.653213			1.37107	2.26482	Omni
Squamata	3	Homalopsidae	Erpeton_tentaculatum	Tentacled snake	-1.77377	1.3032	-1.77377	0.447158			-1.77377	1.35984									Car
Squamata	3	Boidae	Eryx_conicus	Rough scaled sand boa	-0.745765	1.35984	-0.745765	0.973128	-0.745765	0.20412	-0.745765	1.5302									Car
Squamata	2	Eublepharidae	Eublepharis_macularius	Western indian leopard gecko							-1.60476	1.0607							0.944483	1.09691	Car
Squamata	3	Boidae	Eunectes_notaeus	Yellow aconda	-0.992541	0.995635	-0.992541	0.544068			-0.992541	1.1271									Car
Squamata	2	Scincidae	Eutropis_multifasciata	Common mabuya	-1.63922	0.959041	-1.63922	0.568202			-1.63922	1.10721	1.0086	0.959041	1.0086	0.568202			1.0086	1.10721	Car
Squamata	2	Chamaeleonidae	Furcifer_oustaleti	No english me found							-0.670104	1.52699							1.35025	1.52763	Omni
Squamata	2	Lacertidae	Gallotia_atlantica	Atlantic lizard							-2.27901	0.930949							0.783904	0.929419	Omni
Squamata	2	Lacertidae	Gallotia_galloti	Gallot`s lizard	-1.52454	1.08458	-1.52454	0.640978			-1.52454	1.21814	1.03809	1.08458	1.03809	0.640978			1.03809	1.21748	Omni
Testudines	4	Testudinidae	Geochelone_elegans	Indian star tortoise									1.12222	1.28556	1.12222	1.49866			1.12222	1.70612	Omni
Testudines	4	Geoemydidae	Geoemyda_spengleri	Black breasted leaf turtle									1.11227	1.32889	1.11227	0.59384			1.11227	1.40226	Omni
Testudines	4	Emydidae	Glyptemys_insculpta	Wood turtle									1.23426	1.53593	1.23426	0.690196			1.23426	1.59384	Omni
Testudines	4	Testudinidae	Gopherus_agassizii	Mojave desert tortoise	0.308137	1.46135	0.308137	1.71941			0.308137	1.9103									Herb
Squamata	2	Helodermatidae	Heloderma_suspectum	Gila monster	-0.321892	1.61648															Car
Squamata	2	Gekkonidae	Hemidactylus_mabouia	Tropical house gecko	-2.30103	0.730782	-2.30103	0.220108			-2.30103	0.847573	0.778151	0.730782	0.778151	0.220108			0.778151	0.847573	Car
Squamata	2	Gekkonidae	Hemidactylus_platyurus	Flat tailed house gecko	-2.44855	0.812913	-2.44855	0.176091			-2.44855	0.90309	0.740363	0.812913	0.740363	0.176091			0.740363	0.90309	Car
Testudines	4	Geoemydidae	Heosemys_annandali	Yellow headed temple turtle									1.52504	1.79099	1.52504	1.82802					Omni
Testudines	4	Geoemydidae	Heosemys_spinosa	Spiny turtle									1.43136	1.3927	1.43136	1.22531			1.43136	1.61805	Omni
Squamata	3	Colubridae	Hydrodynastes_gigas	False water cobra	0.0654613	1.87506	0.0654613	1.20412			0.0654613	1.95904									Car
Testudines	4	Chelidae	Hydromedusa_tectifera	Argentine snake necked turtle									1.41106	1.82326	1.41106	0.591065			1.41106	1.848	Car
Squamata	3	Elapidae	Hydrophis_platurus	Yellow bellied sea snake	-1.83502	1.14613	-1.83502	0.763428			-1.83502	1.29667									Car
Squamata	2	Agamidae	Hypsilurus_dilophus	Crowned forest dragon	-0.951597	1.20412	-0.951597	0.653213			-0.951597	1.31175	1.22011	1.20412	1.22011	0.653213			1.22011	1.31175	Omni
Squamata	2	Iguanidae	Iguana_iguana	Common green iguana	0.526985	1.71433	0.526985	1.2878	-0.188546	0.722547	-0.188546	1.69516	1.40654	1.66276	1.40654	1.38021	1.37556	0.761761	1.37556	1.79949	Herb
Squamata	3	Colubridae	Imantodes_cenchoa	Blunthead tree snake	-1.86605	1.03342	-1.86605	0.342423			-1.86605	1.11394									Car
Squamata	3	Typhlopidae	Indotyphlops_braminus	Brahminy blind snake	-3.17453	0.278754	-3.17453	-0.09691	-3.17453	-0.69897	-3.17453	0.462398									Car
Testudines	4	Testudinidae	Kinixys_bellia	Bell`s hinge back tortoise									1.08991	1.50515	1.08991	1.45332					Omni
Squamata	2	Chamaeleonidae	Kinyongia_fischeri	Nguru blade-horned chameleon	-1.49214	0.934498	-1.49214	0.488551	-1.49214	-0.0655015	-1.49214	1.0983									Car
Squamata	2	Lacertidae	Lacerta_agilis	Sand lizard	-1.94846	0.726116	-1.94846	0.200714			-1.94846	0.839478									Car
Squamata	2	Lacertidae	Lacerta_bilineata	Western green lizard	-1.77032	0.851258	-1.77032	0.600973			-1.77032	1.04493	0.956168	0.851258	0.956168	0.600973			0.956168	1.04532	Car
Squamata	2	Lacertidae	Lacerta_viridis	European green lizard	-1.40738	0.986772	-1.40738	0.477121			-1.40738	1.1038	1.07918	0.986772	1.07918	0.477121			1.07918	1.1038	Omni
Squamata	2	Lacertidae	Latastia_longicaudata	Southern long-tailed lizard	-1.77032	0.792392	-1.77032	0.462398			-1.77032	0.959041	0.956168	0.792392	0.956168	0.462398			0.956168	0.959041	Car
Testudines	4	Cheloniidae	Lepidochelys_olivacea	Olive ridley sea turtle	1.47712	2.38021	1.47712	2.20412			1.47712	2.60206									Car
Testudines	4	Geoemydidae	Leucocephalon_yuwonoi	Sulawesi forest turtle									1.43457	1.44922	1.43457	1.45332			1.43457	1.75228	Herb
Squamata	2	Liolaemidae	Liolaemus_bellii	No english name found	-1.94477	0.856483	-1.94477	0.245358			-1.94477	0.951596	0.855916	0.856483	0.855916	0.245358			0.855916	0.951596	Omni
Squamata	2	Liolaemidae	Liolaemus_moradoensis	No english name found	-2.05929	0.87368	-2.05948	0.305147			-2.05948	0.977506	0.82142	0.87368	0.82142	0.305147			0.82142	0.977506	Omni
Squamata	2	Liolaemidae	Liolaemus_nigroviridis	Black-green tree iguana	-1.95664	0.732394	-1.95664	0.352183			-1.95664	0.883661	0.851258	0.732394	0.851258	0.352183			0.851258	0.886491	Omni
Squamata	2	Liolaemidae	Liolaemus_nitidus	Shining tree igua	-1.86138	0.977724	-1.86138	0.60206			-1.86138	1.13033	0.90309	0.977724	0.90309	0.60206			0.90309	1.13033	Herb
Squamata	2	Liolaemidae	Liolaemus_pictus	Painted tree iguana	-2.225	0.911507	-2.225	0.288555			-2.225	1.00432									Omni
Testudines	4	Trionychidae	Lissemys_punctata	Indian Flapshell turtle									1.42325	1.80821	1.42325	0.778151			1.42325	1.84696	Omni
Squamata	2	Gekkonidae	Lygodactylus_verticillatus	Mocquards dwarf gecko	-1.41398	1.18184	-1.41398	0.447158	-1.41398	-0.09691	-1.41398	1.27416	1.09691	1.18184	1.09691	0.447158	1.09691	-0.09691	1.09691	1.27416	Omni
Testudines	4	Chelydridae	Macrochelys_temminckii	Alligator snapping turtle									1.47712	1.67486	1.47712	1.19033			1.47712	1.79796	Car
Squamata	3	Viperidae	Macrovipera_lebetina	Blunt nosed viper	-0.0797972	1.52504	-0.0797972	1.34242			-0.0797972	1.74429									Car
Testudines	4	Testudinidae	Malacochersus_tornieri	Pancake tortoise									1.19312	1.25366	1.19312	1.27416			1.19312	1.56502	Omni
Squamata	3	Pythonidae	Malayopython_reticulatus	Reticulated Python	1.43933	2.22479	1.43933	1.72673	1.43933	0.954243	1.43933	2.36192	2.61595	2.22479	2.61595	1.72673	2.61595	0.954243	2.61595	2.36192	Car
Testudines	4	Testudinidae	Manouria_emys	Asian giant tortoise									1.59218	1.72997	1.59218	1.81668			1.59218	2.07653	Herb
Testudines	4	Geoemydidae	Mauremys_annamensis	Vietmese pond turtle									1.14613	1.57749	1.14613	0.845098					Omni
Testudines	4	Geoemydidae	Mauremys_caspica	Caspian turtle									1.30103	1.75626	1.30103	1.08458			1.30103	1.84011	Omni
Testudines	4	Geoemydidae	Mauremys_rivulata	Balkan pond turtle									1.18327	1.57345	1.18327	0.905796			1.18327	1.65801	Omni
Squamata	3	Pythonidae	Morelia_viridis	Green tree python	-1.11866	1.16137	-1.11866	0.857332	-1.11866	0.278754	-1.11866	1.37291									Car
Testudines	4	Geoemydidae	Morenia_petersi	Indian eyed turtle									1.22272	1.53403	1.22272	1.29557			1.22272	1.73199	Herb
Squamata	3	Leptotyphlopidae	Myriopholis_macrorhyncha	Long nosed worm snake	-3.67269	0.579784	-3.67269	0.0413927	-3.67269	-1	-3.67269	0.69897									Car
Squamata	3	Natricidae	Natrix_maura	Viperine water snake	-1.24726	1.39967	-1.24726	0.724276			-1.66665	1.55062							1.55871	1.54647	Car
Squamata	3	Natricidae	Natrix_natrix	Grass snake	-1.1512	1.57995	-1.1512	0.482159			-1.1512	1.61331									Car
Squamata	3	Natricidae	Natrix_tessellata	Dice snake	-0.822969	1.52375	-0.822969	1.055			-0.822969	1.65079	1.90336	1.52375	1.90336	1.055			1.90336	1.65128	Car
Squamata	3	Colubridae	Opheodrys_aestivus	Rough green snake	-1.62119	1.0569	-1.62119	0.623249			-1.62119	1.19312									Car
Squamata	2	Anguidae	Ophisaurus_ventralis	Eastern glass lizard	-1.44249	0.929419	-1.44249	0.30103			-1.44249	1.02119	1.21748	0.929419	1.21748	0.30103			1.21748	1.02119	Car
Testudines	4	Geoemydidae	Orlitia_borneensis	Malaysian giant turtle									1.14457	1.42078	1.14457	1.2393			1.14457	1.64048	Herb
Testudines	4	Geoemydidae	Pangshura_smithii	Brown roofed turtle									1.24797	1.58395	1.24797	0.979245			1.24797	1.68034	Omni
Testudines	4	Geoemydidae	Pangshura_tecta	Indian roof turtle									0.80618	1.19033	0.80618	0.732394			0.80618	1.32015	Omni
Testudines	4	Geoemydidae	Pangshura_tentoria	Indian tent turtle																	Omni
Squamata	3	Colubridae	Pantherophis_guttatus	Corn snake	-1.08887	1.50243	-1.08887	0.913814			-1.08887	1.60206									Car
Testudines	4	Trionychidae	Pelodiscus_sinensis	Chinese softshell turte									1.5141	1.58016	1.5141	0.819544			1.5141	1.64963	Car
Testudines	4	Podocnemididae	Peltocephalus_dumerilianus	Big headed amazon river turtle	0.418343	1.58478	0.418343	1.34723			0.418343	1.78308									Omni
Testudines	4	Pelomedusidae	Pelusios_castaneus	West african mud turtle									1.19033	1.38501	1.19033	0.803912			1.19033	1.48615	Omni
Squamata	2	Gekkonidae	Phelsuma_madagascariensis	Madagascar day gecko							-2.10846	1.01284							0.863323	1.01284	Omni
Squamata	2	Agamidae	Phrynocephalus_helioscopus	Sunwatcher	-2.42597	0.740363	-2.42597	0.544068	-2.42597	-0.154902	-2.42597	0.986772	0.740363	0.740363	0.740363	0.544068	0.740363	-0.154902	0.740363	0.986772	Car
Testudines	4	Chelidae	Phrynops_geoffroanus	Geoffroys side necked turtle									1.42078	1.61437	1.42078	0.799341			1.42078	1.67624	Car
Squamata	2	Phrynosomatidae	Phrynosoma_coronatum	Coast horned lizard	-1.77495	1.1959	-1.77495	0.690196	-1.77495	0.0413927	-1.77495	1.33646	0.897627	1.1959	0.897627	0.690196	0.897627	0.0413927	0.897627	1.33646	Car
Squamata	2	Agamidae	Physignathus_cocincinus	Chinese water dragon							-0.800019	1.43096							1.21041	1.42488	Car
Testudines	4	Platysternidae	Platysternon_megacephalum	Big headed turtle									1.38021	1.59106	1.38021	0.851258			1.38021	1.6637	Omni
Squamata	2	Lacertidae	Podarcis_hispanicus	Iberian wall lizard	-2.39794	0.577492	-2.39794	0.123852			-2.39794	0.708421	0.74351	0.577492	0.74351	0.123852			0.74351	0.70757	Omni
Squamata	2	Lacertidae	Podarcis_lilfordi	Lilford`s wall lizard	-2.25181	0.865696	-2.25181	0.39794			-2.25181	0.992995	0.793092	0.865696	0.793092	0.39794			0.793092	0.991226	Omni
Squamata	2	Lacertidae	Podarcis_melisellensis	Dalmatian wall lizard	-2.36856	0.634477	-2.36856	0.117271			-2.36856	0.749736	0.753583	0.634477	0.753583	0.117271			0.753583	0.748188	Car
Squamata	2	Lacertidae	Podarcis_muralis	Commn wall lizard	-2.35787	0.612784	-2.35787	0.18089			-2.35787	0.749479	0.756509	0.612784	0.756509	0.18089			0.756509	0.752048	Car
Squamata	2	Lacertidae	Podarcis_siculus	Italian wall lizard	-2.14086	0.755112	-2.14086	0.240549			-2.14086	0.870989	0.830589	0.755112	0.830589	0.240549			0.830589	0.869232	Omni
Squamata	2	Lacertidae	Podarcis_tiliguerta	Tyrrhenian wall lizard	-2.4045	0.647383	-2.4045	-0.0861861			-2.4045	0.720986	0.741152	0.647383	0.741152	-0.0861861			0.741152	0.724276	Car
Testudines	4	Podocnemididae	Podocnemis_erythrocephala	Red headed amazon river turtle	0.137264	1.49831	0.137264	0.968483			0.137264	1.61066									Herb
Testudines	4	Podocnemididae	Podocnemis_expansa	South american river turtle	0.282979	1.6693	0.282979	1.08135			0.282979	1.76907									Herb
Testudines	4	Podocnemididae	Podocnemis_sextuberculata	Six tubercled amazon river turtle	0.116299	1.67715	0.116299	1.03141			0.116299	1.76567									Omni
Testudines	4	Podocnemididae	Podocnemis_unifilis	Yellow spotted river turtle	0.718207	1.9207	0.718207	1.38292			0.718207	2.03125									Omni
Testudines	4	Podocnemididae	Podocnemis_vogli	Savanna side necked turtle									1.34242	1.47857	1.34242	1.04139			1.34242	1.61384	Omni
Squamata	2	Agamidae	Pogona_vitticeps	Central bearded dragon	-0.669972	1.32222	-0.669972	0.977724			-0.660255	1.51704	1.31175	1.32222	1.31175	0.977724			1.29082	1.51704	Omni
Testudines	4	Testudinidae	Psammobates_tentorius	Tent tortoise									1.13988	1.13672	1.13988	1.32634			1.13988	1.54283	Herb
Squamata	2	Lacertidae	Psammodromus_algirus	Algerian sand racer	-2.01323	0.611723	-2.01323	0.20412			-2.01323	0.755112	0.873902	0.611723	0.873902	0.20412			0.873902	0.755875	Omni
Squamata	3	Lamprophiidae	Psammophis_schokari	Schokari sand racer	-1.23631	1.2833	-1.23631	0.959041	-1.23631	0.0413927	-1.23631	1.46835									Car
Squamata	3	Psammophiidae	Psammophis_sibilans	Striped sand snake	-0.735914	1.10789	-0.735914	1.1232			-0.735914	1.41664	1.85217	1.10789	1.85217	1.1232			1.85217	1.41664	Car
Testudines	4	Emydidae	Pseudemys_nelsoni	Florida red-bellied turtle	0.477121	2.22453	0.477121	1.46687	0.477121	1.05308	0.477121	2.31869									Herb
Squamata	2	Agamidae	Pseudocalotes_tympanistriga	Lesser tree agama	-2.01233	0.70757	-2.01233	0.113943			-2.01233	1.25768	0.875061	0.70757	0.875061	0.113943			0.875061	1.25768	Car
Squamata	2	Gekkonidae	Ptychozoon_horsfieldii	Horsfields flying gecko	-1.87031	0.913814	-1.87031	0.518514	-1.87031	-0.30103	-1.87031	1.07918	0.939519	0.913814	0.939519	0.518514	0.939519	-0.30103	0.939519	1.07918	Car
Squamata	2	Gekkonidae	Ptychozoon_kuhli	Kuhls flying gecko	-1.94692	0.859739	-1.94692	0.658965			-1.94692	1.07188	0.954243	0.859739	0.954243	0.658965			0.954243	1.07188	Car
Squamata	3	Pythonidae	Python_brongersmai	Brongersma`s short-tailed python	-0.0759793	2.00954							1.95134	2.00954							Car
Squamata	3	Pythonidae	Python_molurus	Indian python	0.991226	1.7332	0.991226	1.00432	0.991226	0.39794	0.991226	1.82413	2.4143	1.7332	2.4143	1.00432	2.4143	0.39794	2.4143	1.82413	Car
Squamata	3	Pythonidae	Python_regius	Ball python	-0.050105	1.7361	-0.00295892	1.34044	-0.00295892	0.414973	-0.00295892	1.62014	1.991	1.86389							Car
Squamata	3	Pythonidae	Python_sebae	African rock python	-0.0883098	2.0566							2.07243	2.0566							Car
Testudines	4	Testudinidae	Pyxis_arachnoides	Spider tortoise									1.12629	1.27932	1.12629	1.27646			1.12629	1.57893	Herb
Squamata	2	Rhineuridae	Rhineura_floridana	North american worm lizard							-2.20621	0.939519							1.35603	0.939519	Car
Testudines	4	Geoemydidae	Rhinoclemmys_pulcherrima	Painted wood turtle	-1.10088	1.22376	-1.10088	0.758912	-1.10088	-0.207608	-1.10088	1.36361									Omni
Squamata	3	Uropeltidae	Rhinophis_oxyrhynchus	Schneider's earth snake	-2.23851	0.875061	-2.23851	0.230449	-2.23851	-0.69897	-2.23851	0.973128									Car
Squamata	2	Iganuidae	Sauromalus_ater	Chuckwalla	-0.692958	1.46321	-0.692958	0.768058	-0.692958	0.715326	-0.692953	1.60323									Herb
Squamata	2	Phrynosomatidae	Sceloporus_acanthinus	Bocourt´s spiny lizard							-1.8882	1.00432							0.906335	1.00432	Car
Squamata	2	Phrynosomatidae	Sceloporus_undulatus	Eastern fence lizards	-2.0381	0.90309	-2.0381	0.361728	-2.0381	-0.69897	-2.0381	1.02119	0.799341	0.90309	0.799341	0.361728	0.799341	-0.69897	0.799341	1.02119	Car
Squamata	2	Scincidae	Scincus_scincus	Common skink	-1.82719	0.733159	-1.82719	0.41178			-1.82719	0.902573	0.948925	0.733159	0.948925	0.41178			0.948925	0.902573	Omni
Squamata	2	Shinisauridae	Shinisaurus_crocodilurus	Chinese crocodile lizard	-0.842241	0.913814	-0.842241	0.531479			-0.842241	1.06446	1.24304	0.913814	1.24304	0.531479			1.24304	1.06446	Car
Squamata	3	Colubridae	Sibon_nebulatus	Clouded snake	-1.6417	1.3075	-1.6417	0.662758	-1.6417	-0.09691	-1.6417	1.40993									Car
Squamata	3	Viperidae	Sistrurus_catenatus	Massasauga	-0.670261	1.38917	-0.670261	0.851258			-0.670261	1.49969									Car
Squamata	3	Viperidae	Sistrurus_miliarius	Pygmy rattlesnake	-1.98902	1.0569	-1.98902	0.39794			-1.98902	1.14301									Car
Squamata	2	Cordylidae	Smaug_giganteus	Giant ragon lizard	-0.93457	1.15534	-0.93457	0.755875			-0.93457	1.30103	1.28556	1.15534	1.28556	0.755875			1.28556	1.30103	Car
Testudines	4	Kinosternidae	Sternotherus_carinatus	Raor backed musk turtle									1.13033	1.63347	1.13033	0.342423					Omni
Testudines	4	Kinosternidae	Sternotherus_minor	Loggerhead musk turtle									1.27875	1.79865	1.27875	0.477121			1.27875	1.81889	Omni
Testudines	4	Kinosternidae	Sternotherus_odoratus	Eastern musk turtle	-0.898267	1.5604															Omni
Testudines	4	Testudinidae	Stigmochelys_pardalis	Leopard tortoise									1.03476	1.17124	1.03476	1.33713			1.03476	1.56312	Herb
Squamata	2	Gekkonidae	Tarentola_annularis	White spotted wall gecko	-1.80024	1.02531	-1.80024	0.50515			-1.80024	1.13988	0.963788	1.02531	0.963788	0.50515			0.963788	1.13988	Omni
Testudines	4	Emydidae	Terrapene_carolina	Eastern box turtle									1.30463	1.64048	1.30463	1.0657			1.30463	1.74296	Omni
Testudines	4	Testudinidae	Testudo_graeca	Common tortoise	-0.272077	1.26007	-0.272077	1.11727	-0.272077	-0.259637	-0.272077	1.50311									Herb
Testudines	4	Testudinidae	Testudo_hermanni	Hermann's tortoise	-0.77268	1.20672	-0.77268	0.972758	-0.750612	-0.075251	-0.77268	1.41877									Herb
Testudines	4	Testudinidae	Testudo_horsfieldii	Russian tortoise	-0.719923	1.3217	-0.719923	1.14948	-0.711476	0.00782534	-0.719923	1.5565									Herb
Testudines	4	Emydidae	Trachemys_scripta	Yellow bellied slider turtle	-0.00200236	1.90363	-0.00200236	1.23045			-0.00200236	1.98722	1.4843	1.80821	1.4843	0.39794			1.4843	1.82478	Omni
Squamata	2	Scincidae	Tribolonotus_gracilis	Red-eyed crocodile skink	-2.1549	0.586587	-2.1549	0.1959			-2.1549	0.7348	0.90309	0.586587	0.90309	0.1959			0.90309	0.7348	Car
Squamata	2	Chamaeleonidae	Trioceros_jacksonii	Jacksons three-horned chameleon	-1.35392	0.996366	-1.35392	0.575573	-1.35392	-0.146707	-1.35392	1.15816									Car
Squamata	3	Tropidophiidae	Tropidophis_haetianus	Haitian dwarf boa	-1.67422	1.0569	-1.67422	0.716003	-1.67422	-0.09691	-1.67422	1.24055									Car
Squamata	2	Tropiduridae	Tropidurus_spinulosus	Spiny lava lizard	-2.1349	0.869232	-2.1349	0.511883	-2.1349	-0.455932	-2.1349	1.04139	0.78533	0.869232	0.78533	0.511883	0.78533	-0.455932	0.78533	1.04139	Omni
Squamata	2	Teiidae	Tupinambis_teguixin	Gold tegu	0.165051	1.51188	0.165051	1.33244	0.165051	0.732394	-0.43111	1.50965	1.54407	1.51188	1.54407	1.33244	1.54407	0.732394	1.30248	1.50965	Omni
Squamata	2	Agamidae	Uromastyx_acanthinura	North african spiny tailed lizard					-1.22963	0.501255	-1.22963	1.54654					1.13354	0.501059	1.13354	1.54654	Herb
Squamata	2	Agamidae	Uromastyx_aegyptia	Egyptian mastigure	-0.170735	1.59106	-0.170735	1.42325			-0.170735	1.81624	1.47422	1.59106	1.47422	1.42325			1.47422	1.81624	Herb
Squamata	2	Varanidae	Varanus_exanthematicus	Savannah Monitor							-0.84209	1.46835									Car
Squamata	2	Varanidae	Varanus_indicus	Mangrove monitor	-0.277695	1.30081	-0.277695	1.08743			-0.277695	1.50813	1.48144	1.30081	1.48144	1.08743			1.48144	1.50813	Car
Squamata	2	Varanidae	Varanus_salvator	Water monitor lizard	0.883675	1.7733	0.883675	1.33579			0.883675	1.90849	1.85228	1.7733	1.85228	1.33579			1.85228	1.90849	Car
Squamata	3	Viperidae	Vipera_ammodytes	Horned viper	-1.54807	1.10721	-1.54807	0.653213			-1.54807	1.23805									Car
Squamata	3	Viperidae	Vipera_aspis	Venomous viper species	-1.34171	1.27184	-1.34171	0.740363			-1.34171	1.38382									Car
Squamata	3	Viperidae	Vipera_berus	Common european adder	-1.26576	1.39568	-1.26576	0.525045			-1.26576	1.45056									Car
Squamata	3	Viperidae	Vipera_kaznakovi	Caucasus viper	-1.20761	1.40654	-1.20761	0.322219			-1.20761	1.44091									Car
Squamata	3	Viperidae	Vipera_latastei	Lataste`s viper	-1.4091	1.11727	-1.4091	0.681241			-1.4091	1.25285									Car
Squamata	3	Viperidae	Vipera_ursinii	Meadow viper	-2.11892	0.944483	-2.11892	0.531479			-2.11892	1.08636									Car
Squamata	3	Xenopeltidae	Xenopeltis_unicolor	Sunbeam snake	-0.200301	1.42325	-0.200301	1.08991	-0.200301	0.544068	-0.200301	1.62634									Car
Squamata	3	Typhlopidae	Xerotyphlops_vermicularis	European blind snake	-2.42084	0.924279	-2.42084	0.39794	-2.42136	-0.30103	-2.42084	1.0569									Car
Squamata	2	Lacertidae	Zootoca_vivipara	Viviparous lizard	-2.48805	0.577492	-2.48805	-0.0409586			-2.48805	0.671173	0.696356	0.577492	0.696356	-0.0409586			0.696356	0.672098	Car
