# Supplementary material for: Less need for differentiation? Intestinal length of reptiles as compared to mammals
Source: PLoS One. 2021 Jul 2;16(7):e0253182. doi: 10.1371/journal.pone.0253182 (PMC8253402; doi:10.1371/journal.pone.0253182)
Supplement: S4 File — Lönnberg dataset. (XLSX) [file pone.0253182.s004.xlsx]

## Sheet: Tabelle1
Familie	Spezies	Species	Log_SVL	Log_TI	Trophic_90	SVT	SI	LI	Cec	TI	Notes	Trophic_90	Diet	cecum
Gekkonidae	Hemidactylus platyurus	Hemidactylus_platyurus	0.740363	0.90309	car	5.5	6.5	1.5		8		car	insectivorous	Caecum absent
Gekkonidae	Gymnodactylus louisiadensis	Cyrtodactylus_louisiadensis	1.03342	1.18469	car	10.8	12	3.3		15.3		car	insectivorous	Caecum absent
Anguidae	Ophisaurus ventralis	Ophisaurus ventralis	1.21748	1.02119	car	16.5	8.5	2		10.5		car	insectivorous	Caecum absent
Varanidae	Varanus salvator	Varanus_salvator	1.70757	1.91908	car	51	53	30		83		car	carnivorous	Caecum absent
Tejidae	Cnemidophorus sexlineatus	Aspidoscelis_sexlineata	0.838849	0.897627	car	6.9	5.4	2.5		7.9		car	insectivorous	Caecum absent
Tejidae	Ameiva ameiva	Ameiva_ameiva	1.02938	1.17026	car	10.7	11.8	3		14.8		car	insectivorous and moluscivorous	Caecum absent
Amphisbaenidae	Rhineura floridana	Rhineura_floridana	1.35603	0.939519	car	22.7				8.7	including the cloaca	car	insectivorous	Caecum absent
Scincidae	Mubuia multifasciata	Eutropis_multifasciata	1.0086	1.10721	car	10.2		3.7		12.8		car	insectivorous	Caecum absent
Gekkonidae	Ptychozoon homalocephalum	Ptychozoon_kuhli	0.939519	1.0607	car	8.7	8.2	3.3	0.5	11.5		car	insectivorous	Caecum present
Gekkonidae	Gecko verticillatus	Lygodactylus_verticillatus	1.09691	1.25527	car	12.5	15.2	2.8	0.8	18		car	insectivorous	Caecum present
Gekkonidae	Tarentola annularis	Tarentola_annularis	0.963788	1.13988	car	9.2	10.6	3.2	not there	13.8		car	insectivorous	Caecum present
Pygopodidae	Delma fraseri	Delma_fraseri	0.954243	0.763428	car	9	4.2	1.6	Caecalbulp	5.8		car	insectivorous	Caecum present
Agamidae	Draco cornutus	Draco_cornutus	0.851258	0.929419	car	7.1	6.4	2.1	yes, but not measured	8.5		car	insectivorous	Caecum present
Agamidae	Draco haematopogon	Draco_haematopogon	0.875061	0.875061	car	7.5	5.5	2	0.4	7.5		car	insectivorous	Caecum present
Agamidae	Gonycephalus dilophus	Hypsilurus_dilophus	1.22011	1.31175	car	16.6	16	4.5	8 cm ???	20.5		car	insectivorous	Caecum present
Agamidae	Calotes tympanistriga	Pseudocalotes_tympanistriga	0.875061	1.25768	car	7.5	5.1	13	caecalbulp	18.1		car	insectivorous	Caecum present
Agamidae	Calotes jubatus	Bronchocela_jubata	1.10721	1.27875	car	12.8	14	5	0.8	19		car	insectivorous	Caecum present
Agamidae	Phrynocephalus helioscopus	Phrynocephalus_helioscopus	0.740363	0.954243	car	5.5	5.5	3.5	0.7	9		car	insectivorous	Caecum present
Agamidae	Amphibolurus muricatus	Amphibolurus_muricatus	1.00432	1.13033	car	10.1	9.6	3.9	0.6	13.5		car	insectivorous	Caecum present
Iguanidae	Anolis principalis	Anolis_carolinensis	0.799341	0.942008	car	6.3	7.2	1.55	0.25	8.75		car	insectivorous	Caecum present
Iguanidae	Seeloporus undulatus	Sceloporus_undulatus	0.799341	1.01284	car	6.3	8	2.3	0.2	10.3		car	insectivorous	Caecum present
Iguanidae	Phrynosoma coronatum	Phrynosoma_coronatum	0.897627	1.31387	car	7.9	15.7	4.9	1.1	20.6		car	insectivorous	Caecum present
Lacertidae	Lacerta muralis	Podarcis_muralis	0.78533	0.869232	car	6.1	5.5	1.9		7.4		car	insectivorous	Caecum present
Lacertidae	Lacerta viridis	Lacerta_viridis	1.07918	1.1038	car	12	9.7	3		12.7		car	insectivorous	Caecum present
Scincidae	Scincus scincus	Scincus_scincus	0.939519	1.07188	car	8.7	8.6	3.2		11.8		car	insectivorous	Caecum present
Scincidae	Chalcides ocellatus	Chalcides_ocellatus	0.963788	1.05308	car	9.2	8.3	3	0.5	11.3		car	insectivorous	Caecum present
Scincidae	Chalcides lineatus	Boaedon_lineatus	0.963788	0.792392	car	9.2	3.8	2.4	0.25	6.2		car	insectivorous	Caecum present
Agamidae	Uromastix spinipes	Uromastyx_acanthinura	1.47422	1.81624	herb	29.8	39	26.5	yes includedin li	65.5		herb	herbivorous	Caecum present
Iguanidae	Iguana Iguana	Iguana_iguana	1.40654	1.8451	herb	25.5	46	24	2.5	70		herb	herbivorous	Caecum present
Iguanidae	Brachylophus fasciatus	Brachylophus_fasciatus	1.13033	1.38917	herb	13.5	18.5	6	1	24.5		herb	herbivorous	Caecum present
Iguanidae	Ctenosaura acanthura	Ctenosaura_acanthura	1.53148	2.01703	herb	34	74	30	Caecalbulp	104		herb	herbivorous	Caecum present
Iguanidae	Amblyrhynchus cristatus	Amblyrhynchus_cristatus	1.50515	2.02036	herb	32	60	44.8	1.2	104.8		herb	algivorous	Caecum present
Iguanidae	Conolophus suberistatus	Conolophus_subcristatus	1.65801	2.27184	herb	45.5	131	56	Caecalbulp	187		herb	herbivorous	NA
Tejidae	Cnemidophorus murinus	Cnemidophorus_murinus	1.07918	1.47712	omni	12	23.5	6.5		30		omni	herbivorous or omnivorous	Caecum absent
Agamidae	Agama agama	Agama_agama	0.968483	1.23553	omni	9.3	12.2	5	0.6	17.2		omni	omnivorous or insectivous	Caecum present
Iguanidae	Tropidurus spinulosus	Tropidurus_spinulosus	0.78533	1.02735	omni	6.1	7.4	3.25	0.35	10.65		omni	insectivorous or mixed diet	Caecum present
Iguanidae	Liolaemus nitidus	Liolaemus_nitidus	0.90309	1.13033	omni	8	9.5	4	not there	13.5		omni	omnivorous	Caecum present
Tejidae	Tupinambis teguxin	Tupinambis_teguixin	1.54407	1.73239	omni	35	32.5	21.5	5.4	54		omni	omnivorous	Caecum present
Lacertidae	Lacerta galloti	Gallotia_galloti	0.977724	1.29003	omni	9.5	15.5	4		19.5		omni	omnivorous	Caecum present
Iguanidae	Zonurus giganeus	Smaug_giganteus	1.28556	1.30103	car	19.3		5.7		20		car	?	Caecum absent
